# Supplementary material for: Microplastics and anthropogenic fibre concentrations in lakes reflect surrounding land use
Source: PLoS Biol. 2021 Sep 14;19(9):e3001389. doi: 10.1371/journal.pbio.3001389 (PMC8439457; doi:10.1371/journal.pbio.3001389)
Supplement: S1 Data — (TXT) [file pbio.3001389.s005.txt]

# S1 Data. Surface microparticle trawl database.
# Accompanies: Tanentzap et al. Microplastics and anthropogenic fibre concentrations in lakes reflect surrounding land use. PLOS Biology. Please cite if re-use.
# Data were compiled from sources described in Materials and Methods of Tanentzap et al. and include 67 additional sites sampled therein.
# For each STUDY (= lead author and publication date), we extracted microparticle concentrations reported from surface net tows. HABITAT = habitat in which tow was conducted: LAKE, RIVER, MARINE (includes estuarine), and THIS_STUDY (=67 European lakes sampled by us).
# To reproduce Fig 1A in the Main Text, use only THIS_STUDY values. To reproduce Fig 1B, all values are used with S3 Data.
# We extracted observations of individual net tows where possible (raw_data_used = yes) or otherwise means of several tows (raw_data_used = no) and extracted corresponding latitude and longitude (approximated to general study region where not specified).
# Filter_microns = mesh size of tow net in microns; Net_width_m = width of sampling net in m; Net_sampling_depth_m = vertical amount of surface water sampled by the net in m.
# Trawl_length_m and Volume_L give the distance of net trawls in m and volume of water sampled in L where reported.
# MP_count = number of microparticles counted in the sample; concentration_m2 and concentration_L = microparticle concentration per m2 and L.
# DOI = digitial object identifier for corresponding study; FLAG = notes for particular observation
Study	Habitat	Latitude	Longitude	Filter_microns	Net_width_m	Net_sampling_depth_m	Trawl_length_m	Volume_L	MP_count	concentration_m2	concentration_L	raw_data_used	DOI	FLAG
Deocaris et al. 2019	RIVER	14°35'46"N	121°00'36"E	355	NA	NA	NA	20400	34	NA	0.001666667	yes	https://doi.org/10.2166/h2oj.2019.001
Lymperaki 2019	MARINE	39°5'24.60"N	26°35'57.60"E	335	0.6	0.2	1,864.20	223704	320	NA	0.001430462	yes	http://hdl.handle.net/11610/20412
Lymperaki 2019	MARINE	39°5'16.61"N	26°34'32.35"E	335	0.6	0.2	1,818.72	218246.4	48	NA	0.000219935	yes	http://hdl.handle.net/11610/20412
Lymperaki 2019	MARINE	39°5'25.55"N	26°35'10.82"E	335	0.6	0.2	1,511.10	181332	227	NA	0.001251847	yes	http://hdl.handle.net/11610/20412
Watkins et al. 2019	RIVER	42°26'19"N	76°30'44"W	335	1	0.5	NA	NA	NA	NA	0.0005	no	https://doi.org/10.1007/s11356-019-04663-8
Watkins et al. 2019	RIVER	42°27'36"N	76°30'35"W	335	1	0.5	NA	NA	NA	NA	0.0018	no	https://doi.org/10.1007/s11356-019-04663-8
Naidoo and Glassom 2019	MARINE	30°03'S	30°53'E	333	0.45	0.15	500	NA	NA	955	0.028296296	no	https://doi.org/10.1016/j.marpolbul.2019.110514
Naidoo and Glassom 2019	MARINE	29°59'59"S	30°56'42"E	333	0.45	0.15	500	NA	NA	122	0.003614815	no	https://doi.org/10.1016/j.marpolbul.2019.110514
Naidoo and Glassom 2019	MARINE	27°32'S	32°41"E	333	0.45	0.15	500	NA	NA	91	0.002696296	no	https://doi.org/10.1016/j.marpolbul.2019.110514
Lenaker et al. 2019	LAKE	43°01'38"N	87°51'48"W	333	1	0.2	NA	NA	NA	NA	0.00021	no	https://doi.org/10.1021/acs.est.9b03850
Lenaker et al. 2019	RIVER	43°00'30"N	87°54'40"W	333	1	0.2	NA	NA	NA	NA	0.0191	no	https://doi.org/10.1021/acs.est.9b03850
Xiong et al. 2019	MARINE	30°41'22.01"N	111°17'3.69"E	333	0.2	0.57	720	82080	79	NA	0.000962476	yes	https://doi.org/10.1016/j.scitotenv.2018.12.313
Xiong et al. 2019	MARINE	30°17'47.59"N	112°15'17.91"E	333	0.2	0.57	1440	164160	97	NA	0.000590887	yes	https://doi.org/10.1016/j.scitotenv.2018.12.313
Xiong et al. 2019	MARINE	29°42'3.36"N	112°38'8.43"E	333	0.2	0.57	1800	205200	105	NA	0.000511696	yes	https://doi.org/10.1016/j.scitotenv.2018.12.313
Xiong et al. 2019	MARINE	29°27'55.72"N	113°9'29.04"E	333	0.2	0.57	1500	171000	100	NA	0.000584795	yes	https://doi.org/10.1016/j.scitotenv.2018.12.313
Xiong et al. 2019	MARINE	30°6'13.08"N	114°5'16.71"E	333	0.2	0.57	450	51300	57	NA	0.001111111	yes	https://doi.org/10.1016/j.scitotenv.2018.12.313
Xiong et al. 2019	MARINE	30°37'8.42"N	114°19'17.50"E	333	0.2	0.57	360	41040	62	NA	0.001510721	yes	https://doi.org/10.1016/j.scitotenv.2018.12.313
Xiong et al. 2019	MARINE	30°15'4.08"N	115°4'11.20"E	333	0.2	0.57	450	51300	81	NA	0.001578947	yes	https://doi.org/10.1016/j.scitotenv.2018.12.313
Xiong et al. 2019	MARINE	29°44'12.90"N	115°59'45.59"E	333	0.2	0.57	450	51300	41	NA	0.00079922	yes	https://doi.org/10.1016/j.scitotenv.2018.12.313
Xiong et al. 2019	MARINE	29°54'25.38"N	116°32'48.93"E	333	0.2	0.57	300	34200	40	NA	0.001169591	yes	https://doi.org/10.1016/j.scitotenv.2018.12.313
Xiong et al. 2019	MARINE	30°30'9.47"N	117°3'35.99"E	333	0.2	0.57	360	41040	50	NA	0.001218324	yes	https://doi.org/10.1016/j.scitotenv.2018.12.313
Xiong et al. 2019	MARINE	31°23'1.21"N	118°20'45.39"E	333	0.2	0.57	360	41040	20	NA	0.000487329	yes	https://doi.org/10.1016/j.scitotenv.2018.12.313
Xiong et al. 2019	MARINE	32°4'34.03"N	118°43'28.96"E	333	0.2	0.57	990	112860	39	NA	0.000345561	yes	https://doi.org/10.1016/j.scitotenv.2018.12.313
Xiong et al. 2019	MARINE	32°16'6.34"N	119°28'49.17"E	333	0.2	0.57	990	112860	50	NA	0.000443027	yes	https://doi.org/10.1016/j.scitotenv.2018.12.313
Xiong et al. 2019	MARINE	31°57'1.87"N	120°18'25.67"E	333	0.2	0.57	540	61560	50	NA	0.000812216	yes	https://doi.org/10.1016/j.scitotenv.2018.12.313
Xiong et al. 2019	MARINE	31°55'34.93"N	120°53'43.04"E	333	0.2	0.57	702	80028	66	NA	0.000824711	yes	https://doi.org/10.1016/j.scitotenv.2018.12.313
Constant et al. 2020	RIVER	42.7136938	2.9827452	333	0.6	0.2	NA	NA	NA	NA	0.0003	no	https://doi.org/10.1016/j.scitotenv.2020.136984
Constant et al. 2020	RIVER	42.7136938	2.9827452	300	0.1	0.1	NA	NA	NA	NA	0.0024	no	https://doi.org/10.1016/j.scitotenv.2020.136984
Constant et al. 2020	RIVER	43.678973	4.623029	333	0.6	0.2	NA	NA	NA	NA	0.0008	no	https://doi.org/10.1016/j.scitotenv.2020.136984
Constant et al. 2020	RIVER	42.7136938	2.9827452	333	0.6	0.2	NA	NA	NA	NA	0.059	no	https://doi.org/10.1016/j.scitotenv.2020.136984
Constant et al. 2020	RIVER	42.7136938	2.9827452	300	0.1	0.1	NA	NA	NA	NA	0.088	no	https://doi.org/10.1016/j.scitotenv.2020.136984
Constant et al. 2020	RIVER	43.678973	4.623029	333	0.6	0.2	NA	NA	NA	NA	0.318	no	https://doi.org/10.1016/j.scitotenv.2020.136984
Migwi et al. 2020	LAKE	0°46'6.70"S	36°21'2.32"E	150	0.3	0.3	100	NA	NA	NA	0.00156	no	https://doi.org/10.1002/etc.4677
Migwi et al. 2020	LAKE	0°46'6.70"S	36°21'2.32"E	150	0.3	0.3	100	NA	NA	NA	0.00538	no	https://doi.org/10.1002/etc.4677
Lestari et al. 2020	RIVER	-7.4599	112.4302	333	0.61	0.16	NA	NA	NA	NA	0.00966	yes	https://doi.org/10.1016/j.scitotenv.2020.138560
Lestari et al. 2020	RIVER	-7.4599	112.4302	333	0.61	0.16	NA	NA	NA	NA	0.00147	yes	https://doi.org/10.1016/j.scitotenv.2020.138560
Lestari et al. 2020	RIVER	-7.4599	112.4302	333	0.61	0.16	NA	NA	NA	NA	0.01665	yes	https://doi.org/10.1016/j.scitotenv.2020.138560
Lestari et al. 2020	RIVER	-7.4599	112.4302	333	0.61	0.16	NA	NA	NA	NA	0.01692	yes	https://doi.org/10.1016/j.scitotenv.2020.138560
Lestari et al. 2020	RIVER	-7.4599	112.4302	333	0.61	0.16	NA	NA	NA	NA	0.00713	yes	https://doi.org/10.1016/j.scitotenv.2020.138560
Lestari et al. 2020	RIVER	-7.4599	112.4302	333	0.61	0.16	NA	NA	NA	NA	0.0056	yes	https://doi.org/10.1016/j.scitotenv.2020.138560
Lestari et al. 2020	RIVER	-7.4599	112.4302	333	0.61	0.16	NA	NA	NA	NA	0.04311	yes	https://doi.org/10.1016/j.scitotenv.2020.138560
Lestari et al. 2020	RIVER	-7.4599	112.4302	333	0.61	0.16	NA	NA	NA	NA	0.01881	yes	https://doi.org/10.1016/j.scitotenv.2020.138560
Ramadan and Sembiring 2020	LAKE	S06°33.477	E107°18.235	125	1	0.3	108.92	32676	50	NA	0.001530175	yes	https://doi.org/10.1051/e3sconf/202014
Ramadan and Sembiring 2020	LAKE	S06°33.432	E107°17.855	125	1	0.3	122.91	36873	46	NA	0.001247525	yes	https://doi.org/10.1051/e3sconf/202014
Ramadan and Sembiring 2020	LAKE	S06°30.559	E107°20.532	125	1	0.3	122.42	36726	11	NA	0.000299515	yes	https://doi.org/10.1051/e3sconf/202014
Ramadan and Sembiring 2020	LAKE	S06°31.782	E107°20.837	125	1	0.3	110.14	33042	18	NA	0.000544761	yes	https://doi.org/10.1051/e3sconf/202014
Ramadan and Sembiring 2020	LAKE	S06°32.652	E107°22.397	125	1	0.3	115.18	34554	27	NA	0.000781386	yes	https://doi.org/10.1051/e3sconf/202014
Ramadan and Sembiring 2020	LAKE	S06°31.723	E107°23.267	125	1	0.3	112.84	33852	47	NA	0.001388397	yes	https://doi.org/10.1051/e3sconf/202014
Ramadan and Sembiring 2020	LAKE	S06°32.527	E107°23.119	125	1	0.3	148.93	44679	10	NA	0.000223819	yes	https://doi.org/10.1051/e3sconf/202014
Mason et al. 2020	LAKE	41.9	83.05	333	0.61	0.16	3700	361120	26	NA	7.20E-05	yes	https://doi.org/10.1016/j.jglr.2019.12.012
Mason et al. 2020	LAKE	41.75	82.95	333	0.61	0.16	3360	327936	9	NA	2.74E-05	yes	https://doi.org/10.1016/j.jglr.2019.12.012
Mason et al. 2020	LAKE	41.78	82.76	333	0.61	0.16	3860	376736	20	NA	5.31E-05	yes	https://doi.org/10.1016/j.jglr.2019.12.012
Mason et al. 2020	LAKE	41.9	82.34	333	0.61	0.16	3610	352336	131	NA	0.000371804	yes	https://doi.org/10.1016/j.jglr.2019.12.012
Mason et al. 2020	LAKE	42.14	81.51	333	0.61	0.16	4030	393328	13	NA	3.31E-05	yes	https://doi.org/10.1016/j.jglr.2019.12.012
Mason et al. 2020	LAKE	42.24	80.75	333	0.61	0.16	3840	374784	21	NA	5.60E-05	yes	https://doi.org/10.1016/j.jglr.2019.12.012
Mason et al. 2020	LAKE	42.39	79.95	333	0.61	0.16	3890	379664	1101	NA	0.002899933	yes	https://doi.org/10.1016/j.jglr.2019.12.012
Mason et al. 2020	LAKE	42.3	80.03	333	0.61	0.16	3650	356240	657	NA	0.001844262	yes	https://doi.org/10.1016/j.jglr.2019.12.012
Mason et al. 2020	LAKE	42.69	80.11	333	0.61	0.16	2640	257664	22	NA	8.54E-05	yes	https://doi.org/10.1016/j.jglr.2019.12.012
Mason et al. 2020	LAKE	42.63	79.94	333	0.61	0.16	2310	225456	2	NA	8.87E-06	yes	https://doi.org/10.1016/j.jglr.2019.12.012
Mason et al. 2020	LAKE	42.51	80.01	333	0.61	0.16	2930	285968	12	NA	4.20E-05	yes	https://doi.org/10.1016/j.jglr.2019.12.012
Mason et al. 2020	LAKE	42.21	81.04	333	0.61	0.16	2200	214720	8	NA	3.73E-05	yes	https://doi.org/10.1016/j.jglr.2019.12.012
Mason et al. 2020	LAKE	42.18	81.72	333	0.61	0.16	2220	216672	32	NA	0.000147689	yes	https://doi.org/10.1016/j.jglr.2019.12.012
Mason et al. 2020	LAKE	41.68	82.57	333	0.61	0.16	2780	271328	16	NA	5.90E-05	yes	https://doi.org/10.1016/j.jglr.2019.12.012
Mason et al. 2020	LAKE	41.71	83	333	0.61	0.16	2130	207888	9	NA	4.33E-05	yes	https://doi.org/10.1016/j.jglr.2019.12.012
Mason et al. 2020	LAKE	41.81	83.18	333	0.61	0.16	2410	235216	33	NA	0.000140297	yes	https://doi.org/10.1016/j.jglr.2019.12.012
Mason et al. 2020	LAKE	42.31	83.08	333	0.61	0.16	3120	304512	25	NA	8.21E-05	yes	https://doi.org/10.1016/j.jglr.2019.12.012
Mason et al. 2020	LAKE	42.85	82.47	333	0.61	0.16	1650	161040	17	NA	0.000105564	yes	https://doi.org/10.1016/j.jglr.2019.12.012
Mason et al. 2020	LAKE	42.49	82.72	333	0.61	0.16	2220	216672	14	NA	6.46E-05	yes	https://doi.org/10.1016/j.jglr.2019.12.012
Mason et al. 2020	LAKE	41.95	82.71	333	0.61	0.16	2590	252784	14	NA	5.54E-05	yes	https://doi.org/10.1016/j.jglr.2019.12.012
Mason et al. 2020	LAKE	41.6	81.75	333	0.61	0.16	2380	232288	21	NA	9.04E-05	yes	https://doi.org/10.1016/j.jglr.2019.12.012
Mason et al. 2020	LAKE	42.49	80.94	333	0.61	0.16	2590	252784	11	NA	4.35E-05	yes	https://doi.org/10.1016/j.jglr.2019.12.012
Mason et al. 2020	LAKE	41.55	81.76	333	0.61	0.16	1950	190320	170	NA	0.000893232	yes	https://doi.org/10.1016/j.jglr.2019.12.012
Mason et al. 2020	LAKE	41.88	81.71	333	0.61	0.16	1870	182512	138	NA	0.000756115	yes	https://doi.org/10.1016/j.jglr.2019.12.012
Mason et al. 2020	LAKE	42.1	81.13	333	0.61	0.16	2220	216672	35	NA	0.000161534	yes	https://doi.org/10.1016/j.jglr.2019.12.012
Mason et al. 2020	LAKE	42.42	79.8	333	0.61	0.16	2260	220576	26	NA	0.000117873	yes	https://doi.org/10.1016/j.jglr.2019.12.012
Mason et al. 2020	LAKE	42.54	79.62	333	0.61	0.16	1670	162992	8	NA	4.91E-05	yes	https://doi.org/10.1016/j.jglr.2019.12.012
Mason et al. 2020	LAKE	42.66	79.69	333	0.61	0.16	1900	185440	11	NA	5.93E-05	yes	https://doi.org/10.1016/j.jglr.2019.12.012
Mason et al. 2020	LAKE	41.95	80.87	333	0.61	0.16	2540	247904	73	NA	0.000294469	yes	https://doi.org/10.1016/j.jglr.2019.12.012
Mason et al. 2020	LAKE	42.09	81.01	333	0.61	0.16	2540	247904	61	NA	0.000246063	yes	https://doi.org/10.1016/j.jglr.2019.12.012
Mason et al. 2020	LAKE	42.91	81.19	333	0.61	0.16	2090	203984	12	NA	5.88E-05	yes	https://doi.org/10.1016/j.jglr.2019.12.012
Mason et al. 2020	LAKE	42.26	81.67	333	0.61	0.16	2200	214720	22	NA	0.000102459	yes	https://doi.org/10.1016/j.jglr.2019.12.012
Mason et al. 2020	LAKE	42.11	81.47	333	0.61	0.16	2290	223504	53	NA	0.000237132	yes	https://doi.org/10.1016/j.jglr.2019.12.012
Mason et al. 2020	LAKE	43.34	77	333	0.61	0.16	1750	170800	16	NA	9.37E-05	yes	https://doi.org/10.1016/j.jglr.2019.12.012
Mason et al. 2020	LAKE	43.33	77.54	333	0.61	0.16	4290	418704	629	NA	0.001502255	yes	https://doi.org/10.1016/j.jglr.2019.12.012
Mason et al. 2020	LAKE	43.31	78.91	333	0.61	0.16	2790	272304	1052	NA	0.003863329	yes	https://doi.org/10.1016/j.jglr.2019.12.012
Mason et al. 2020	LAKE	43.25	79.05	333	0.61	0.16	1300	126880	103	NA	0.000811791	yes	https://doi.org/10.1016/j.jglr.2019.12.012
Mason et al. 2020	LAKE	43.3	79.24	333	0.61	0.16	1250	122000	489	NA	0.004008197	yes	https://doi.org/10.1016/j.jglr.2019.12.012
Mason et al. 2020	LAKE	43.57	79.51	333	0.61	0.16	2540	247904	1207	NA	0.00486882	yes	https://doi.org/10.1016/j.jglr.2019.12.012
Mason et al. 2020	LAKE	43.73	79.18	333	0.61	0.16	4250	414800	528	NA	0.001272903	yes	https://doi.org/10.1016/j.jglr.2019.12.012
Mason et al. 2020	LAKE	43.96	77.81	333	0.61	0.16	2040	199104	123	NA	0.000617768	yes	https://doi.org/10.1016/j.jglr.2019.12.012
Mason et al. 2020	LAKE	45.56	73.51	333	0.61	0.16	1480	144448	140	NA	0.000969207	yes	https://doi.org/10.1016/j.jglr.2019.12.012
Mason et al. 2020	LAKE	45.26	74.23	333	0.61	0.16	930	90768	14	NA	0.000154239	yes	https://doi.org/10.1016/j.jglr.2019.12.012
Mason et al. 2020	LAKE	44.8	75.35	333	0.61	0.16	460	44896	31	NA	0.000690485	yes	https://doi.org/10.1016/j.jglr.2019.12.012
Mason et al. 2020	LAKE	44.37	75.96	333	0.61	0.16	1860	181536	234	NA	0.001289001	yes	https://doi.org/10.1016/j.jglr.2019.12.012
Mason et al. 2020	LAKE	44.04	76.65	333	0.61	0.16	2420	236192	9	NA	3.81E-05	yes	https://doi.org/10.1016/j.jglr.2019.12.012
Mason et al. 2020	LAKE	43.78	76.87	333	0.61	0.16	2440	238144	2055	NA	0.008629233	yes	https://doi.org/10.1016/j.jglr.2019.12.012
Mason et al. 2020	LAKE	43.48	77.44	333	0.61	0.16	2070	202032	54	NA	0.000267284	yes	https://doi.org/10.1016/j.jglr.2019.12.012
Mason et al. 2020	LAKE	43.65	78.33	333	0.61	0.16	1900	185440	221	NA	0.00119176	yes	https://doi.org/10.1016/j.jglr.2019.12.012
Mason et al. 2020	LAKE	43.5	78.73	333	0.61	0.16	2280	222528	71	NA	0.000319061	yes	https://doi.org/10.1016/j.jglr.2019.12.012
Mason et al. 2020	LAKE	43.62	79.35	333	0.61	0.16	2810	274256	94	NA	0.000342745	yes	https://doi.org/10.1016/j.jglr.2019.12.012
Mason et al. 2020	LAKE	45.27	74.23	333	0.61	0.16	930	90768	32	NA	0.000352547	yes	https://doi.org/10.1016/j.jglr.2019.12.012
Mason et al. 2020	LAKE	44.36	75.99	333	0.61	0.16	1550	151280	12	NA	7.93E-05	yes	https://doi.org/10.1016/j.jglr.2019.12.012
Mason et al. 2020	LAKE	43.61	79.36	333	0.61	0.16	2940	286944	243	NA	0.000846855	yes	https://doi.org/10.1016/j.jglr.2019.12.012
Mason et al. 2020	LAKE	43.41	79.34	333	0.61	0.16	1650	161040	40	NA	0.000248385	yes	https://doi.org/10.1016/j.jglr.2019.12.012
Zhang et al. 2020	RIVER	21°59'51.36"N	108°38'56.40"E	300	1.5	1.5	NA	20400	NA	NA	0.000233813	yes	https://doi.org/10.1016/j.scitotenv.2019.135176
Zhang et al. 2020	RIVER	22°59'22.20"N	108°38'44.52"E	300	1.5	1.5	NA	7900	NA	NA	0.000629496	yes	https://doi.org/10.1016/j.scitotenv.2019.135176
Zhang et al. 2020	RIVER	21°58'30.00"N	108°38'19.32"E	300	1.5	1.5	NA	54200	NA	NA	0.000143885	yes	https://doi.org/10.1016/j.scitotenv.2019.135176
Zhang et al. 2020	RIVER	21°56'31.92"N	108°37'14.88"E	300	1.5	1.5	NA	86700	NA	NA	0.000215827	yes	https://doi.org/10.1016/j.scitotenv.2019.135176
Zhang et al. 2020	RIVER	21°56'26.52"N	108°36'32.76"E	300	1.5	1.5	NA	116500	NA	NA	0.00057554	yes	https://doi.org/10.1016/j.scitotenv.2019.135176
Zhang et al. 2020	RIVER	21°55'27.48"N	108°35'60.00"E	300	1.5	1.5	NA	75000	NA	NA	0.000935252	yes	https://doi.org/10.1016/j.scitotenv.2019.135176
Zhang et al. 2020	RIVER	21°54'51.48"N	108°36'5.04"E	300	1.5	1.5	NA	111700	NA	NA	0.004622302	yes	https://doi.org/10.1016/j.scitotenv.2019.135176
Zhang et al. 2020	MARINE	21°52'57.72"°to21°52'22.8"N	108°32'30.48"°to108°32'37.68"E	300	1.5	1.5	NA	107700	NA	NA	0.00381295	yes	https://doi.org/10.1016/j.scitotenv.2019.135176
Zhang et al. 2020	MARINE	21°52'41.16"°to21°52'30.00"N	108°33'42.84"°to108°33'3.60"E	300	1.5	1.5	NA	120500	NA	NA	0.002158273	yes	https://doi.org/10.1016/j.scitotenv.2019.135176
Zhang et al. 2020	MARINE	21°49'55.20"°to21°50'21.12"N	108°35'2.40"°to108°35'34.80"E	300	1.5	1.5	NA	160500	NA	NA	0.002392086	yes	https://doi.org/10.1016/j.scitotenv.2019.135176
Fischer et al. 2016	LAKE	43°3'22.11"N	11°57'55.79"E	300	0.6	0.185	4152	NA	NA	NA	0.00268	yes	10.1016/j.envpol.2016.03.012
Fischer et al. 2016	LAKE	43°3'22.11"N	11°57'55.79"E	300	0.6	0.185	3861	NA	NA	NA	0.00336	yes	10.1016/j.envpol.2016.03.012
Fischer et al. 2016	LAKE	42°36"N	11°56"E	300	0.6	0.185	4902	NA	NA	NA	0.00242	yes	10.1016/j.envpol.2016.03.012
Fischer et al. 2016	LAKE	42°36"N	11°56"E	300	0.6	0.185	4983	NA	NA	NA	0.00441	yes	10.1016/j.envpol.2016.03.012
Fischer et al. 2016	LAKE	42°36"N	11°56"E	300	0.6	0.185	4588	NA	NA	NA	0.00124	yes	10.1016/j.envpol.2016.03.012
Fischer et al. 2016	LAKE	42°36"N	11°56"E	300	0.6	0.185	4630	NA	NA	NA	0.00082	yes	10.1016/j.envpol.2016.03.012
Su et al. 2016	LAKE	31°14"N	120°8"E	333	0.65	0.325	NA	NA	NA	6.8	0.020923077	yes	https://doi.org/10.1016/j.envpol.2016.06.036
Su et al. 2016	LAKE	31°14"N	120°8"E	333	0.65	0.325	1700	NA	NA	0.01	3.08E-05	yes	https://doi.org/10.1016/j.envpol.2016.06.036
Sadri and Thompson 2014	MARINE	50.360368	-4.169862	300	0.5	0.15	NA	NA	NA	NA	0.000028	no	https://doi.org/10.1016/j.marpolbul.2014.02.020
Ivar do Sul et al. 2014	MARINE	7°55'34"S	38°56'07"W	300	0.9	0.15	NA	NA	NA	NA	0.00004	yes	10.1007/s11270-014-2004-z
Ivar do Sul et al. 2014	MARINE	3°51'13.71"S	32°25'25.63"W	300	0.9	0.15	NA	NA	NA	NA	0.000015	yes	10.1007/s11270-014-2004-z
Ivar do Sul et al. 2014	MARINE	-3.853808	-32.423786	300	0.9	0.15	NA	NA	NA	NA	0.000025	yes	10.1007/s11270-014-2004-z
Ivar do Sul et al. 2014	MARINE	14°S	32°W	300	0.9	0.15	NA	NA	NA	NA	0.00003	yes	10.1007/s11270-014-2004-z
Ivar do Sul et al. 2013	MARINE	0°55'N	29°20'W	300	0.6	0.6	NA	NA	NA	NA	0.00001	no	10.1016/j.marpolbul.2013.07.040.
Tamminga et al. 2018	MARINE	55	10.5	300	NA	NA	1358	150000	NA	NA	0.00008	yes	10.1016/j.marpolbul.2018.01.066
Tamminga et al. 2018	MARINE	55	10.5	300	NA	NA	1540	170000	NA	NA	0.00005	yes	10.1016/j.marpolbul.2018.01.066
Tamminga et al. 2018	MARINE	55	10.5	300	NA	NA	1263	140000	NA	NA	0.00009	yes	10.1016/j.marpolbul.2018.01.066
Tamminga et al. 2018	MARINE	55	10.5	300	NA	NA	1624	180000	NA	NA	0.00007	yes	10.1016/j.marpolbul.2018.01.066
Tamminga et al. 2018	MARINE	55	10.5	300	NA	NA	1158	128000	NA	NA	0.00005	yes	10.1016/j.marpolbul.2018.01.066
Tamminga et al. 2018	MARINE	55	10.5	300	NA	NA	1330	147000	NA	NA	0.00005	yes	10.1016/j.marpolbul.2018.01.066
Tamminga et al. 2018	MARINE	55	10.5	300	NA	NA	1509	167000	NA	NA	0.00009	yes	10.1016/j.marpolbul.2018.01.066
Tamminga et al. 2018	MARINE	55	10.5	300	NA	NA	1146	127000	NA	NA	0.00009	yes	10.1016/j.marpolbul.2018.01.066
Tamminga et al. 2018	MARINE	55	10.5	300	NA	NA	1460	162000	NA	NA	0.00004	yes	10.1016/j.marpolbul.2018.01.066
Tamminga et al. 2018	MARINE	55	10.5	300	NA	NA	1746	193000	NA	NA	0.00009	yes	10.1016/j.marpolbul.2018.01.066
Green et al. 2018	MARINE	51°41'20.4"S	57°50'55.3"W	500	0.3	0.3	NA	30000	NA	NA	0.000104	no	10.1016/j.marpolbul.2018.11.004
Green et al. 2018	MARINE	50°20'57.3"N	4°08'41.8"W	300	0.5	0.15	NA	NA	NA	NA	0.00064	no	10.1016/j.marpolbul.2018.11.004
Green et al. 2018	MARINE	54°25'28.4"N	5°35'49.8"W	400	0.5	0.5	NA	NA	NA	NA	0.000212	no	10.1016/j.marpolbul.2018.11.004
Green et al. 2018	MARINE	54°25'28.4"N	5°35'49.8"W	200	0.5	0.5	NA	NA	NA	NA	0.00136	no	10.1016/j.marpolbul.2018.11.004
Noren 2017	MARINE	58°15'N	11°26"E	450	NA	NA	NA	130000	1	NA	7.69E-06	yes	https://www.researchgate.net/publication/284312290_Small_plastic_particles_in_Coastal_Swedish_waters
Noren 2017	MARINE	58°15'N	11°26"E	450	NA	NA	NA	72000	10	NA	0.000138889	yes	https://www.researchgate.net/publication/284312290_Small_plastic_particles_in_Coastal_Swedish_waters
Noren 2017	MARINE	58°15'N	11°26"E	450	NA	NA	NA	141000	5	NA	3.55E-05	yes	https://www.researchgate.net/publication/284312290_Small_plastic_particles_in_Coastal_Swedish_waters
Doyle et al. 2011	MARINE	54.434	-167.96	505	0.5	0.15	NA	NA	NA	NA	0	yes	https://doi.org/10.1016/j.marenvres.2010.10.001
Doyle et al. 2011	MARINE	53.774	-167.351	505	0.5	0.15	NA	NA	NA	NA	0	yes	https://doi.org/10.1016/j.marenvres.2010.10.001
Doyle et al. 2011	MARINE	54.899	-167.419	505	0.5	0.15	NA	NA	NA	NA	0	yes	https://doi.org/10.1016/j.marenvres.2010.10.001
Doyle et al. 2011	MARINE	54.799	-166.828	505	0.5	0.15	NA	NA	NA	NA	0	yes	https://doi.org/10.1016/j.marenvres.2010.10.001
Doyle et al. 2011	MARINE	54.907	-166.438	505	0.5	0.15	NA	NA	NA	NA	0	yes	https://doi.org/10.1016/j.marenvres.2010.10.001
Doyle et al. 2011	MARINE	54.807	-165.86	505	0.5	0.15	NA	NA	NA	NA	0.0000326	yes	https://doi.org/10.1016/j.marenvres.2010.10.001
Doyle et al. 2011	MARINE	54.821	-164.884	505	0.5	0.15	NA	NA	NA	NA	0	yes	https://doi.org/10.1016/j.marenvres.2010.10.001
Doyle et al. 2011	MARINE	55.728	-164.751	505	0.5	0.15	NA	NA	NA	NA	0.0000666	yes	https://doi.org/10.1016/j.marenvres.2010.10.001
Doyle et al. 2011	MARINE	55.424	-162.947	505	0.5	0.15	NA	NA	NA	NA	0.0001047	yes	https://doi.org/10.1016/j.marenvres.2010.10.001
Doyle et al. 2011	MARINE	55.761	-162.77	505	0.5	0.15	NA	NA	NA	NA	0.0000263	yes	https://doi.org/10.1016/j.marenvres.2010.10.001
Doyle et al. 2011	MARINE	56.118	-161.608	505	0.5	0.15	NA	NA	NA	NA	0	yes	https://doi.org/10.1016/j.marenvres.2010.10.001
Doyle et al. 2011	MARINE	56.457	-161.424	505	0.5	0.15	NA	NA	NA	NA	0	yes	https://doi.org/10.1016/j.marenvres.2010.10.001
Doyle et al. 2011	MARINE	57.278	-159.662	505	0.5	0.15	NA	NA	NA	NA	0	yes	https://doi.org/10.1016/j.marenvres.2010.10.001
Doyle et al. 2011	MARINE	56.345	-161.801	505	0.5	0.15	NA	NA	NA	NA	0	yes	https://doi.org/10.1016/j.marenvres.2010.10.001
Doyle et al. 2011	MARINE	56.001	-161.99	505	0.5	0.15	NA	NA	NA	NA	0.0000334	yes	https://doi.org/10.1016/j.marenvres.2010.10.001
Doyle et al. 2011	MARINE	55.419	-162.94	505	0.5	0.15	NA	NA	NA	NA	0	yes	https://doi.org/10.1016/j.marenvres.2010.10.001
Doyle et al. 2011	MARINE	55.406	-163.947	505	0.5	0.15	NA	NA	NA	NA	0.0004061	yes	https://doi.org/10.1016/j.marenvres.2010.10.001
Doyle et al. 2011	MARINE	55.286	-164.332	505	0.5	0.15	NA	NA	NA	NA	0.0000249	yes	https://doi.org/10.1016/j.marenvres.2010.10.001
Doyle et al. 2011	MARINE	54.931	-165.479	505	0.5	0.15	NA	NA	NA	NA	0.0001408	yes	https://doi.org/10.1016/j.marenvres.2010.10.001
Doyle et al. 2011	MARINE	54.472	-166.036	505	0.5	0.15	NA	NA	NA	NA	0	yes	https://doi.org/10.1016/j.marenvres.2010.10.001
Doyle et al. 2011	MARINE	54.357	-166.422	505	0.5	0.15	NA	NA	NA	NA	0.0001163	yes	https://doi.org/10.1016/j.marenvres.2010.10.001
Doyle et al. 2011	MARINE	54.79	-166.829	505	0.5	0.15	NA	NA	NA	NA	0	yes	https://doi.org/10.1016/j.marenvres.2010.10.001
Doyle et al. 2011	MARINE	51.02	-132.29	505	0.86	0.0775	NA	NA	NA	NA	0	yes	https://doi.org/10.1016/j.marenvres.2010.10.001
Doyle et al. 2011	MARINE	51.04	-131.24	505	0.86	0.0775	NA	NA	NA	NA	0.0000098	yes	https://doi.org/10.1016/j.marenvres.2010.10.001
Doyle et al. 2011	MARINE	50.39	-132.25	505	0.86	0.0775	NA	NA	NA	NA	0	yes	https://doi.org/10.1016/j.marenvres.2010.10.001
Doyle et al. 2011	MARINE	51.04	-130.19	505	0.86	0.0775	NA	NA	NA	NA	0.000142	yes	https://doi.org/10.1016/j.marenvres.2010.10.001
Doyle et al. 2011	MARINE	50.39	-131.19	505	0.86	0.0775	NA	NA	NA	NA	0	yes	https://doi.org/10.1016/j.marenvres.2010.10.001
Doyle et al. 2011	MARINE	51.04	-129.12	505	0.86	0.0775	NA	NA	NA	NA	0.0000593	yes	https://doi.org/10.1016/j.marenvres.2010.10.001
Doyle et al. 2011	MARINE	50.39	-130.13	505	0.86	0.0775	NA	NA	NA	NA	0.0000093	yes	https://doi.org/10.1016/j.marenvres.2010.10.001
Doyle et al. 2011	MARINE	51.05	-128.07	505	0.86	0.0775	NA	NA	NA	NA	0	yes	https://doi.org/10.1016/j.marenvres.2010.10.001
Doyle et al. 2011	MARINE	50.4	-128.06	505	0.86	0.0775	NA	NA	NA	NA	0	yes	https://doi.org/10.1016/j.marenvres.2010.10.001
Doyle et al. 2011	MARINE	35.09	-120.78	505	0.86	0.0775	NA	NA	NA	NA	0	yes	https://doi.org/10.1016/j.marenvres.2010.10.001
Doyle et al. 2011	MARINE	35.02	-120.92	505	0.86	0.0775	NA	NA	NA	NA	0	yes	https://doi.org/10.1016/j.marenvres.2010.10.001
Doyle et al. 2011	MARINE	34.89	-121.2	505	0.86	0.0775	NA	NA	NA	NA	0	yes	https://doi.org/10.1016/j.marenvres.2010.10.001
Doyle et al. 2011	MARINE	34.72	-121.56	505	0.86	0.0775	NA	NA	NA	NA	0	yes	https://doi.org/10.1016/j.marenvres.2010.10.001
Doyle et al. 2011	MARINE	34.39	-122.25	505	0.86	0.0775	NA	NA	NA	NA	0	yes	https://doi.org/10.1016/j.marenvres.2010.10.001
Doyle et al. 2011	MARINE	34.05	-122.94	505	0.86	0.0775	NA	NA	NA	NA	0	yes	https://doi.org/10.1016/j.marenvres.2010.10.001
Doyle et al. 2011	MARINE	33.72	-123.64	505	0.86	0.0775	NA	NA	NA	NA	0	yes	https://doi.org/10.1016/j.marenvres.2010.10.001
Doyle et al. 2011	MARINE	33.39	-124.32	505	0.86	0.0775	NA	NA	NA	NA	0	yes	https://doi.org/10.1016/j.marenvres.2010.10.001
Doyle et al. 2011	MARINE	34.45	-120.52	505	0.86	0.0775	NA	NA	NA	NA	0	yes	https://doi.org/10.1016/j.marenvres.2010.10.001
Doyle et al. 2011	MARINE	34.32	-120.8	505	0.86	0.0775	NA	NA	NA	NA	0	yes	https://doi.org/10.1016/j.marenvres.2010.10.001
Doyle et al. 2011	MARINE	34.15	-121.15	505	0.86	0.0775	NA	NA	NA	NA	0	yes	https://doi.org/10.1016/j.marenvres.2010.10.001
Doyle et al. 2011	MARINE	33.82	-121.84	505	0.86	0.0775	NA	NA	NA	NA	0	yes	https://doi.org/10.1016/j.marenvres.2010.10.001
Doyle et al. 2011	MARINE	33.48	-122.53	505	0.86	0.0775	NA	NA	NA	NA	0	yes	https://doi.org/10.1016/j.marenvres.2010.10.001
Doyle et al. 2011	MARINE	33.15	-123.22	505	0.86	0.0775	NA	NA	NA	NA	0	yes	https://doi.org/10.1016/j.marenvres.2010.10.001
Doyle et al. 2011	MARINE	32.82	-123.91	505	0.86	0.0775	NA	NA	NA	NA	0	yes	https://doi.org/10.1016/j.marenvres.2010.10.001
Doyle et al. 2011	MARINE	34.28	-120.03	505	0.86	0.0775	NA	NA	NA	NA	0	yes	https://doi.org/10.1016/j.marenvres.2010.10.001
Doyle et al. 2011	MARINE	34.22	-119.42	505	0.86	0.0775	NA	NA	NA	NA	0	yes	https://doi.org/10.1016/j.marenvres.2010.10.001
Doyle et al. 2011	MARINE	34.18	-119.51	505	0.86	0.0775	NA	NA	NA	NA	0	yes	https://doi.org/10.1016/j.marenvres.2010.10.001
Doyle et al. 2011	MARINE	33.88	-120.14	505	0.86	0.0775	NA	NA	NA	NA	0	yes	https://doi.org/10.1016/j.marenvres.2010.10.001
Doyle et al. 2011	MARINE	33.74	-120.41	505	0.86	0.0775	NA	NA	NA	NA	0	yes	https://doi.org/10.1016/j.marenvres.2010.10.001
Doyle et al. 2011	MARINE	33.58	-120.77	505	0.86	0.0775	NA	NA	NA	NA	0	yes	https://doi.org/10.1016/j.marenvres.2010.10.001
Doyle et al. 2011	MARINE	33.25	-121.44	505	0.86	0.0775	NA	NA	NA	NA	0	yes	https://doi.org/10.1016/j.marenvres.2010.10.001
Doyle et al. 2011	MARINE	32.92	-122.13	505	0.86	0.0775	NA	NA	NA	NA	0	yes	https://doi.org/10.1016/j.marenvres.2010.10.001
Doyle et al. 2011	MARINE	32.58	-122.82	505	0.86	0.0775	NA	NA	NA	NA	0	yes	https://doi.org/10.1016/j.marenvres.2010.10.001
Doyle et al. 2011	MARINE	32.25	-123.49	505	0.86	0.0775	NA	NA	NA	NA	0	yes	https://doi.org/10.1016/j.marenvres.2010.10.001
Doyle et al. 2011	MARINE	31.91	-124.17	505	0.86	0.0775	NA	NA	NA	NA	0	yes	https://doi.org/10.1016/j.marenvres.2010.10.001
Doyle et al. 2011	MARINE	33.89	-118.49	505	0.86	0.0775	NA	NA	NA	NA	0	yes	https://doi.org/10.1016/j.marenvres.2010.10.001
Doyle et al. 2011	MARINE	33.83	-118.63	505	0.86	0.0775	NA	NA	NA	NA	0	yes	https://doi.org/10.1016/j.marenvres.2010.10.001
Doyle et al. 2011	MARINE	33.66	-118.97	505	0.86	0.0775	NA	NA	NA	NA	0	yes	https://doi.org/10.1016/j.marenvres.2010.10.001
Doyle et al. 2011	MARINE	33.49	-119.32	505	0.86	0.0775	NA	NA	NA	NA	0	yes	https://doi.org/10.1016/j.marenvres.2010.10.001
Doyle et al. 2011	MARINE	33.32	-119.65	505	0.86	0.0775	NA	NA	NA	NA	0	yes	https://doi.org/10.1016/j.marenvres.2010.10.001
Doyle et al. 2011	MARINE	33.16	-120.01	505	0.86	0.0775	NA	NA	NA	NA	0	yes	https://doi.org/10.1016/j.marenvres.2010.10.001
Doyle et al. 2011	MARINE	32.99	-120.35	505	0.86	0.0775	NA	NA	NA	NA	0	yes	https://doi.org/10.1016/j.marenvres.2010.10.001
Doyle et al. 2011	MARINE	32.66	-121.03	505	0.86	0.0775	NA	NA	NA	NA	0	yes	https://doi.org/10.1016/j.marenvres.2010.10.001
Doyle et al. 2011	MARINE	32.33	-121.71	505	0.86	0.0775	NA	NA	NA	NA	0	yes	https://doi.org/10.1016/j.marenvres.2010.10.001
Doyle et al. 2011	MARINE	31.99	-122.4	505	0.86	0.0775	NA	NA	NA	NA	0	yes	https://doi.org/10.1016/j.marenvres.2010.10.001
Doyle et al. 2011	MARINE	31.66	-123.07	505	0.86	0.0775	NA	NA	NA	NA	0	yes	https://doi.org/10.1016/j.marenvres.2010.10.001
Doyle et al. 2011	MARINE	31.32	-123.74	505	0.86	0.0775	NA	NA	NA	NA	0	yes	https://doi.org/10.1016/j.marenvres.2010.10.001
Doyle et al. 2011	MARINE	33.48	-117.77	505	0.86	0.0775	NA	NA	NA	NA	0	yes	https://doi.org/10.1016/j.marenvres.2010.10.001
Doyle et al. 2011	MARINE	33.42	-117.91	505	0.86	0.0775	NA	NA	NA	NA	0	yes	https://doi.org/10.1016/j.marenvres.2010.10.001
Doyle et al. 2011	MARINE	33.25	-118.25	505	0.86	0.0775	NA	NA	NA	NA	0	yes	https://doi.org/10.1016/j.marenvres.2010.10.001
Doyle et al. 2011	MARINE	33.19	-118.39	505	0.86	0.0775	NA	NA	NA	NA	0	yes	https://doi.org/10.1016/j.marenvres.2010.10.001
Doyle et al. 2011	MARINE	32.92	-118.93	505	0.86	0.0775	NA	NA	NA	NA	0	yes	https://doi.org/10.1016/j.marenvres.2010.10.001
Doyle et al. 2011	MARINE	32.65	-119.49	505	0.86	0.0775	NA	NA	NA	NA	0	yes	https://doi.org/10.1016/j.marenvres.2010.10.001
Doyle et al. 2011	MARINE	32.42	-119.96	505	0.86	0.0775	NA	NA	NA	NA	0	yes	https://doi.org/10.1016/j.marenvres.2010.10.001
Doyle et al. 2011	MARINE	32.08	-120.64	505	0.86	0.0775	NA	NA	NA	NA	0	yes	https://doi.org/10.1016/j.marenvres.2010.10.001
Doyle et al. 2011	MARINE	31.75	-121.32	505	0.86	0.0775	NA	NA	NA	NA	0	yes	https://doi.org/10.1016/j.marenvres.2010.10.001
Doyle et al. 2011	MARINE	31.42	-121.99	505	0.86	0.0775	NA	NA	NA	NA	0	yes	https://doi.org/10.1016/j.marenvres.2010.10.001
Doyle et al. 2011	MARINE	31.08	-122.65	505	0.86	0.0775	NA	NA	NA	NA	0	yes	https://doi.org/10.1016/j.marenvres.2010.10.001
Doyle et al. 2011	MARINE	30.75	-123.34	505	0.86	0.0775	NA	NA	NA	NA	0	yes	https://doi.org/10.1016/j.marenvres.2010.10.001
Doyle et al. 2011	MARINE	32.96	-117.31	505	0.86	0.0775	NA	NA	NA	NA	0	yes	https://doi.org/10.1016/j.marenvres.2010.10.001
Doyle et al. 2011	MARINE	32.91	-117.4	505	0.86	0.0775	NA	NA	NA	NA	0	yes	https://doi.org/10.1016/j.marenvres.2010.10.001
Doyle et al. 2011	MARINE	32.85	-117.53	505	0.86	0.0775	NA	NA	NA	NA	0	yes	https://doi.org/10.1016/j.marenvres.2010.10.001
Doyle et al. 2011	MARINE	32.68	-117.87	505	0.86	0.0775	NA	NA	NA	NA	0	yes	https://doi.org/10.1016/j.marenvres.2010.10.001
Doyle et al. 2011	MARINE	32.52	-118.21	505	0.86	0.0775	NA	NA	NA	NA	0	yes	https://doi.org/10.1016/j.marenvres.2010.10.001
Doyle et al. 2011	MARINE	32.35	-118.56	505	0.86	0.0775	NA	NA	NA	NA	0	yes	https://doi.org/10.1016/j.marenvres.2010.10.001
Doyle et al. 2011	MARINE	32.18	-118.89	505	0.86	0.0775	NA	NA	NA	NA	0	yes	https://doi.org/10.1016/j.marenvres.2010.10.001
Doyle et al. 2011	MARINE	32.01	-119.23	505	0.86	0.0775	NA	NA	NA	NA	0	yes	https://doi.org/10.1016/j.marenvres.2010.10.001
Doyle et al. 2011	MARINE	31.85	-119.58	505	0.86	0.0775	NA	NA	NA	NA	0	yes	https://doi.org/10.1016/j.marenvres.2010.10.001
Doyle et al. 2011	MARINE	31.51	-120.23	505	0.86	0.0775	NA	NA	NA	NA	0	yes	https://doi.org/10.1016/j.marenvres.2010.10.001
Doyle et al. 2011	MARINE	31.18	-120.92	505	0.86	0.0775	NA	NA	NA	NA	0	yes	https://doi.org/10.1016/j.marenvres.2010.10.001
Doyle et al. 2011	MARINE	30.85	-121.59	505	0.86	0.0775	NA	NA	NA	NA	0	yes	https://doi.org/10.1016/j.marenvres.2010.10.001
Doyle et al. 2011	MARINE	30.52	-122.26	505	0.86	0.0775	NA	NA	NA	NA	0	yes	https://doi.org/10.1016/j.marenvres.2010.10.001
Doyle et al. 2011	MARINE	30.18	-122.92	505	0.86	0.0775	NA	NA	NA	NA	0	yes	https://doi.org/10.1016/j.marenvres.2010.10.001
Doyle et al. 2011	MARINE	32.61	-117.2	505	0.86	0.0775	NA	NA	NA	NA	0.0000127	yes	https://doi.org/10.1016/j.marenvres.2010.10.001
Doyle et al. 2011	MARINE	32.55	-117.34	505	0.86	0.0775	NA	NA	NA	NA	0	yes	https://doi.org/10.1016/j.marenvres.2010.10.001
Doyle et al. 2011	MARINE	32.39	-117.68	505	0.86	0.0775	NA	NA	NA	NA	0	yes	https://doi.org/10.1016/j.marenvres.2010.10.001
Doyle et al. 2011	MARINE	32.22	-118.02	505	0.86	0.0775	NA	NA	NA	NA	0	yes	https://doi.org/10.1016/j.marenvres.2010.10.001
Doyle et al. 2011	MARINE	32.06	-118.36	505	0.86	0.0775	NA	NA	NA	NA	0	yes	https://doi.org/10.1016/j.marenvres.2010.10.001
Doyle et al. 2011	MARINE	31.89	-118.7	505	0.86	0.0775	NA	NA	NA	NA	0.0000347	yes	https://doi.org/10.1016/j.marenvres.2010.10.001
Doyle et al. 2011	MARINE	31.72	-119.04	505	0.86	0.0775	NA	NA	NA	NA	0.0000687	yes	https://doi.org/10.1016/j.marenvres.2010.10.001
Doyle et al. 2011	MARINE	35.09	-120.78	505	0.86	0.0775	NA	NA	NA	NA	0.000015	yes	https://doi.org/10.1016/j.marenvres.2010.10.001
Doyle et al. 2011	MARINE	35.02	-120.92	505	0.86	0.0775	NA	NA	NA	NA	0	yes	https://doi.org/10.1016/j.marenvres.2010.10.001
Doyle et al. 2011	MARINE	34.89	-121.2	505	0.86	0.0775	NA	NA	NA	NA	0	yes	https://doi.org/10.1016/j.marenvres.2010.10.001
Doyle et al. 2011	MARINE	34.72	-121.55	505	0.86	0.0775	NA	NA	NA	NA	0.0000258	yes	https://doi.org/10.1016/j.marenvres.2010.10.001
Doyle et al. 2011	MARINE	34.38	-122.25	505	0.86	0.0775	NA	NA	NA	NA	0	yes	https://doi.org/10.1016/j.marenvres.2010.10.001
Doyle et al. 2011	MARINE	34.06	-122.94	505	0.86	0.0775	NA	NA	NA	NA	0.0000313	yes	https://doi.org/10.1016/j.marenvres.2010.10.001
Doyle et al. 2011	MARINE	33.72	-123.64	505	0.86	0.0775	NA	NA	NA	NA	0.0000759	yes	https://doi.org/10.1016/j.marenvres.2010.10.001
Doyle et al. 2011	MARINE	33.39	-124.32	505	0.86	0.0775	NA	NA	NA	NA	0.000117	yes	https://doi.org/10.1016/j.marenvres.2010.10.001
Doyle et al. 2011	MARINE	34.45	-120.53	505	0.86	0.0775	NA	NA	NA	NA	0	yes	https://doi.org/10.1016/j.marenvres.2010.10.001
Doyle et al. 2011	MARINE	34.32	-120.8	505	0.86	0.0775	NA	NA	NA	NA	0.0000233	yes	https://doi.org/10.1016/j.marenvres.2010.10.001
Doyle et al. 2011	MARINE	34.15	-121.15	505	0.86	0.0775	NA	NA	NA	NA	0.0000491	yes	https://doi.org/10.1016/j.marenvres.2010.10.001
Doyle et al. 2011	MARINE	33.82	-121.84	505	0.86	0.0775	NA	NA	NA	NA	0	yes	https://doi.org/10.1016/j.marenvres.2010.10.001
Doyle et al. 2011	MARINE	33.48	-122.53	505	0.86	0.0775	NA	NA	NA	NA	0.0000108	yes	https://doi.org/10.1016/j.marenvres.2010.10.001
Doyle et al. 2011	MARINE	33.15	-123.22	505	0.86	0.0775	NA	NA	NA	NA	0.0000501	yes	https://doi.org/10.1016/j.marenvres.2010.10.001
Doyle et al. 2011	MARINE	32.82	-123.91	505	0.86	0.0775	NA	NA	NA	NA	0.0000253	yes	https://doi.org/10.1016/j.marenvres.2010.10.001
Doyle et al. 2011	MARINE	34.28	-120.03	505	0.86	0.0775	NA	NA	NA	NA	0	yes	https://doi.org/10.1016/j.marenvres.2010.10.001
Doyle et al. 2011	MARINE	34.22	-119.41	505	0.86	0.0775	NA	NA	NA	NA	0	yes	https://doi.org/10.1016/j.marenvres.2010.10.001
Doyle et al. 2011	MARINE	34.18	-119.51	505	0.86	0.0775	NA	NA	NA	NA	0.0000337	yes	https://doi.org/10.1016/j.marenvres.2010.10.001
Doyle et al. 2011	MARINE	33.88	-120.13	505	0.86	0.0775	NA	NA	NA	NA	0.0000221	yes	https://doi.org/10.1016/j.marenvres.2010.10.001
Doyle et al. 2011	MARINE	33.74	-120.41	505	0.86	0.0775	NA	NA	NA	NA	0.0000399	yes	https://doi.org/10.1016/j.marenvres.2010.10.001
Doyle et al. 2011	MARINE	33.58	-120.76	505	0.86	0.0775	NA	NA	NA	NA	0.0000797	yes	https://doi.org/10.1016/j.marenvres.2010.10.001
Doyle et al. 2011	MARINE	33.25	-121.45	505	0.86	0.0775	NA	NA	NA	NA	0.0000448	yes	https://doi.org/10.1016/j.marenvres.2010.10.001
Doyle et al. 2011	MARINE	32.91	-122.13	505	0.86	0.0775	NA	NA	NA	NA	0.0000589	yes	https://doi.org/10.1016/j.marenvres.2010.10.001
Doyle et al. 2011	MARINE	32.58	-122.81	505	0.86	0.0775	NA	NA	NA	NA	0.0000366	yes	https://doi.org/10.1016/j.marenvres.2010.10.001
Doyle et al. 2011	MARINE	32.24	-123.49	505	0.86	0.0775	NA	NA	NA	NA	0.0002282	yes	https://doi.org/10.1016/j.marenvres.2010.10.001
Doyle et al. 2011	MARINE	31.91	-124.17	505	0.86	0.0775	NA	NA	NA	NA	0.0000429	yes	https://doi.org/10.1016/j.marenvres.2010.10.001
Doyle et al. 2011	MARINE	33.89	-118.49	505	0.86	0.0775	NA	NA	NA	NA	0.0000807	yes	https://doi.org/10.1016/j.marenvres.2010.10.001
Doyle et al. 2011	MARINE	33.82	-118.63	505	0.86	0.0775	NA	NA	NA	NA	0.0001099	yes	https://doi.org/10.1016/j.marenvres.2010.10.001
Doyle et al. 2011	MARINE	33.66	-118.97	505	0.86	0.0775	NA	NA	NA	NA	0.0001805	yes	https://doi.org/10.1016/j.marenvres.2010.10.001
Doyle et al. 2011	MARINE	33.49	-119.32	505	0.86	0.0775	NA	NA	NA	NA	0.000039	yes	https://doi.org/10.1016/j.marenvres.2010.10.001
Doyle et al. 2011	MARINE	33.32	-119.66	505	0.86	0.0775	NA	NA	NA	NA	0.0000358	yes	https://doi.org/10.1016/j.marenvres.2010.10.001
Doyle et al. 2011	MARINE	33.16	-120.01	505	0.86	0.0775	NA	NA	NA	NA	0.0000802	yes	https://doi.org/10.1016/j.marenvres.2010.10.001
Doyle et al. 2011	MARINE	32.99	-120.35	505	0.86	0.0775	NA	NA	NA	NA	0.0000117	yes	https://doi.org/10.1016/j.marenvres.2010.10.001
Doyle et al. 2011	MARINE	32.65	-121.03	505	0.86	0.0775	NA	NA	NA	NA	0.0000424	yes	https://doi.org/10.1016/j.marenvres.2010.10.001
Doyle et al. 2011	MARINE	32.32	-121.72	505	0.86	0.0775	NA	NA	NA	NA	0.0001478	yes	https://doi.org/10.1016/j.marenvres.2010.10.001
Doyle et al. 2011	MARINE	31.99	-122.39	505	0.86	0.0775	NA	NA	NA	NA	0.0000435	yes	https://doi.org/10.1016/j.marenvres.2010.10.001
Doyle et al. 2011	MARINE	31.66	-123.07	505	0.86	0.0775	NA	NA	NA	NA	0.0001201	yes	https://doi.org/10.1016/j.marenvres.2010.10.001
Doyle et al. 2011	MARINE	31.33	-123.74	505	0.86	0.0775	NA	NA	NA	NA	0.0000849	yes	https://doi.org/10.1016/j.marenvres.2010.10.001
Doyle et al. 2011	MARINE	33.48	-117.77	505	0.86	0.0775	NA	NA	NA	NA	0.0000376	yes	https://doi.org/10.1016/j.marenvres.2010.10.001
Doyle et al. 2011	MARINE	33.42	-117.91	505	0.86	0.0775	NA	NA	NA	NA	0.0001189	yes	https://doi.org/10.1016/j.marenvres.2010.10.001
Doyle et al. 2011	MARINE	33.25	-118.25	505	0.86	0.0775	NA	NA	NA	NA	0.0001425	yes	https://doi.org/10.1016/j.marenvres.2010.10.001
Doyle et al. 2011	MARINE	33.19	-118.39	505	0.86	0.0775	NA	NA	NA	NA	0.0000375	yes	https://doi.org/10.1016/j.marenvres.2010.10.001
Doyle et al. 2011	MARINE	32.92	-118.94	505	0.86	0.0775	NA	NA	NA	NA	0.0001022	yes	https://doi.org/10.1016/j.marenvres.2010.10.001
Doyle et al. 2011	MARINE	32.65	-119.48	505	0.86	0.0775	NA	NA	NA	NA	0.0000596	yes	https://doi.org/10.1016/j.marenvres.2010.10.001
Doyle et al. 2011	MARINE	32.42	-119.96	505	0.86	0.0775	NA	NA	NA	NA	0.0000881	yes	https://doi.org/10.1016/j.marenvres.2010.10.001
Doyle et al. 2011	MARINE	32.08	-120.64	505	0.86	0.0775	NA	NA	NA	NA	0.0001266	yes	https://doi.org/10.1016/j.marenvres.2010.10.001
Doyle et al. 2011	MARINE	31.75	-121.32	505	0.86	0.0775	NA	NA	NA	NA	0	yes	https://doi.org/10.1016/j.marenvres.2010.10.001
Doyle et al. 2011	MARINE	31.42	-121.99	505	0.86	0.0775	NA	NA	NA	NA	0	yes	https://doi.org/10.1016/j.marenvres.2010.10.001
Doyle et al. 2011	MARINE	31.08	-122.66	505	0.86	0.0775	NA	NA	NA	NA	0.0000395	yes	https://doi.org/10.1016/j.marenvres.2010.10.001
Doyle et al. 2011	MARINE	30.75	-123.33	505	0.86	0.0775	NA	NA	NA	NA	0.0000325	yes	https://doi.org/10.1016/j.marenvres.2010.10.001
Doyle et al. 2011	MARINE	30.42	-124	505	0.86	0.0775	NA	NA	NA	NA	0.000118	yes	https://doi.org/10.1016/j.marenvres.2010.10.001
Doyle et al. 2011	MARINE	32.96	-117.3	505	0.86	0.0775	NA	NA	NA	NA	0.0000386	yes	https://doi.org/10.1016/j.marenvres.2010.10.001
Doyle et al. 2011	MARINE	32.91	-117.39	505	0.86	0.0775	NA	NA	NA	NA	0.0000667	yes	https://doi.org/10.1016/j.marenvres.2010.10.001
Doyle et al. 2011	MARINE	32.85	-117.53	505	0.86	0.0775	NA	NA	NA	NA	0.0000357	yes	https://doi.org/10.1016/j.marenvres.2010.10.001
Doyle et al. 2011	MARINE	32.68	-117.87	505	0.86	0.0775	NA	NA	NA	NA	0.0001503	yes	https://doi.org/10.1016/j.marenvres.2010.10.001
Doyle et al. 2011	MARINE	32.51	-118.21	505	0.86	0.0775	NA	NA	NA	NA	0.0001211	yes	https://doi.org/10.1016/j.marenvres.2010.10.001
Doyle et al. 2011	MARINE	32.35	-118.55	505	0.86	0.0775	NA	NA	NA	NA	0.0000341	yes	https://doi.org/10.1016/j.marenvres.2010.10.001
Doyle et al. 2011	MARINE	32.18	-118.88	505	0.86	0.0775	NA	NA	NA	NA	0.0000112	yes	https://doi.org/10.1016/j.marenvres.2010.10.001
Doyle et al. 2011	MARINE	32.01	-119.24	505	0.86	0.0775	NA	NA	NA	NA	0.0001596	yes	https://doi.org/10.1016/j.marenvres.2010.10.001
Doyle et al. 2011	MARINE	31.85	-119.57	505	0.86	0.0775	NA	NA	NA	NA	0.0000842	yes	https://doi.org/10.1016/j.marenvres.2010.10.001
Doyle et al. 2011	MARINE	31.51	-120.25	505	0.86	0.0775	NA	NA	NA	NA	0.0000293	yes	https://doi.org/10.1016/j.marenvres.2010.10.001
Doyle et al. 2011	MARINE	31.18	-120.92	505	0.86	0.0775	NA	NA	NA	NA	0	yes	https://doi.org/10.1016/j.marenvres.2010.10.001
Doyle et al. 2011	MARINE	30.85	-121.59	505	0.86	0.0775	NA	NA	NA	NA	0	yes	https://doi.org/10.1016/j.marenvres.2010.10.001
Doyle et al. 2011	MARINE	30.51	-122.26	505	0.86	0.0775	NA	NA	NA	NA	0	yes	https://doi.org/10.1016/j.marenvres.2010.10.001
Doyle et al. 2011	MARINE	30.18	-122.92	505	0.86	0.0775	NA	NA	NA	NA	0.0000147	yes	https://doi.org/10.1016/j.marenvres.2010.10.001
Doyle et al. 2011	MARINE	29.85	-123.59	505	0.86	0.0775	NA	NA	NA	NA	0.0000863	yes	https://doi.org/10.1016/j.marenvres.2010.10.001
Doyle et al. 2011	MARINE	35.09	-120.78	505	0.86	0.0775	NA	NA	NA	NA	0	yes	https://doi.org/10.1016/j.marenvres.2010.10.001
Doyle et al. 2011	MARINE	35.02	-120.92	505	0.86	0.0775	NA	NA	NA	NA	0	yes	https://doi.org/10.1016/j.marenvres.2010.10.001
Doyle et al. 2011	MARINE	34.89	-121.2	505	0.86	0.0775	NA	NA	NA	NA	0.0000163	yes	https://doi.org/10.1016/j.marenvres.2010.10.001
Doyle et al. 2011	MARINE	34.72	-121.54	505	0.86	0.0775	NA	NA	NA	NA	0	yes	https://doi.org/10.1016/j.marenvres.2010.10.001
Doyle et al. 2011	MARINE	34.39	-122.25	505	0.86	0.0775	NA	NA	NA	NA	0	yes	https://doi.org/10.1016/j.marenvres.2010.10.001
Doyle et al. 2011	MARINE	34.05	-122.94	505	0.86	0.0775	NA	NA	NA	NA	0.0000344	yes	https://doi.org/10.1016/j.marenvres.2010.10.001
Doyle et al. 2011	MARINE	33.72	-123.64	505	0.86	0.0775	NA	NA	NA	NA	0.0000245	yes	https://doi.org/10.1016/j.marenvres.2010.10.001
Doyle et al. 2011	MARINE	33.39	-124.32	505	0.86	0.0775	NA	NA	NA	NA	0.0000885	yes	https://doi.org/10.1016/j.marenvres.2010.10.001
Doyle et al. 2011	MARINE	34.45	-120.52	505	0.86	0.0775	NA	NA	NA	NA	0	yes	https://doi.org/10.1016/j.marenvres.2010.10.001
Doyle et al. 2011	MARINE	34.32	-120.8	505	0.86	0.0775	NA	NA	NA	NA	0.0000407	yes	https://doi.org/10.1016/j.marenvres.2010.10.001
Doyle et al. 2011	MARINE	34.15	-121.15	505	0.86	0.0775	NA	NA	NA	NA	0.0000937	yes	https://doi.org/10.1016/j.marenvres.2010.10.001
Doyle et al. 2011	MARINE	33.83	-121.82	505	0.86	0.0775	NA	NA	NA	NA	0	yes	https://doi.org/10.1016/j.marenvres.2010.10.001
Doyle et al. 2011	MARINE	33.49	-122.53	505	0.86	0.0775	NA	NA	NA	NA	0	yes	https://doi.org/10.1016/j.marenvres.2010.10.001
Doyle et al. 2011	MARINE	33.15	-123.22	505	0.86	0.0775	NA	NA	NA	NA	0.000049	yes	https://doi.org/10.1016/j.marenvres.2010.10.001
Doyle et al. 2011	MARINE	32.82	-123.9	505	0.86	0.0775	NA	NA	NA	NA	0.0000119	yes	https://doi.org/10.1016/j.marenvres.2010.10.001
Doyle et al. 2011	MARINE	34.28	-120.02	505	0.86	0.0775	NA	NA	NA	NA	0.0000124	yes	https://doi.org/10.1016/j.marenvres.2010.10.001
Doyle et al. 2011	MARINE	34.23	-119.41	505	0.86	0.0775	NA	NA	NA	NA	0	yes	https://doi.org/10.1016/j.marenvres.2010.10.001
Doyle et al. 2011	MARINE	34.18	-119.51	505	0.86	0.0775	NA	NA	NA	NA	0.0000592	yes	https://doi.org/10.1016/j.marenvres.2010.10.001
Doyle et al. 2011	MARINE	33.88	-120.13	505	0.86	0.0775	NA	NA	NA	NA	0	yes	https://doi.org/10.1016/j.marenvres.2010.10.001
Doyle et al. 2011	MARINE	33.74	-120.42	505	0.86	0.0775	NA	NA	NA	NA	0.0000132	yes	https://doi.org/10.1016/j.marenvres.2010.10.001
Doyle et al. 2011	MARINE	33.58	-120.76	505	0.86	0.0775	NA	NA	NA	NA	0	yes	https://doi.org/10.1016/j.marenvres.2010.10.001
Doyle et al. 2011	MARINE	33.25	-121.45	505	0.86	0.0775	NA	NA	NA	NA	0.0000112	yes	https://doi.org/10.1016/j.marenvres.2010.10.001
Doyle et al. 2011	MARINE	32.91	-122.13	505	0.86	0.0775	NA	NA	NA	NA	0	yes	https://doi.org/10.1016/j.marenvres.2010.10.001
Doyle et al. 2011	MARINE	32.58	-122.82	505	0.86	0.0775	NA	NA	NA	NA	0	yes	https://doi.org/10.1016/j.marenvres.2010.10.001
Doyle et al. 2011	MARINE	32.25	-123.49	505	0.86	0.0775	NA	NA	NA	NA	0.0000233	yes	https://doi.org/10.1016/j.marenvres.2010.10.001
Doyle et al. 2011	MARINE	31.91	-124.17	505	0.86	0.0775	NA	NA	NA	NA	0.000012	yes	https://doi.org/10.1016/j.marenvres.2010.10.001
Doyle et al. 2011	MARINE	33.89	-118.49	505	0.86	0.0775	NA	NA	NA	NA	0	yes	https://doi.org/10.1016/j.marenvres.2010.10.001
Doyle et al. 2011	MARINE	33.82	-118.63	505	0.86	0.0775	NA	NA	NA	NA	0	yes	https://doi.org/10.1016/j.marenvres.2010.10.001
Doyle et al. 2011	MARINE	33.66	-118.97	505	0.86	0.0775	NA	NA	NA	NA	0.0000231	yes	https://doi.org/10.1016/j.marenvres.2010.10.001
Doyle et al. 2011	MARINE	33.49	-119.32	505	0.86	0.0775	NA	NA	NA	NA	0.0000104	yes	https://doi.org/10.1016/j.marenvres.2010.10.001
Doyle et al. 2011	MARINE	33.33	-119.67	505	0.86	0.0775	NA	NA	NA	NA	0	yes	https://doi.org/10.1016/j.marenvres.2010.10.001
Doyle et al. 2011	MARINE	33.16	-120.01	505	0.86	0.0775	NA	NA	NA	NA	0	yes	https://doi.org/10.1016/j.marenvres.2010.10.001
Doyle et al. 2011	MARINE	32.99	-120.35	505	0.86	0.0775	NA	NA	NA	NA	0	yes	https://doi.org/10.1016/j.marenvres.2010.10.001
Doyle et al. 2011	MARINE	32.66	-121.03	505	0.86	0.0775	NA	NA	NA	NA	0	yes	https://doi.org/10.1016/j.marenvres.2010.10.001
Doyle et al. 2011	MARINE	32.33	-121.71	505	0.86	0.0775	NA	NA	NA	NA	0	yes	https://doi.org/10.1016/j.marenvres.2010.10.001
Doyle et al. 2011	MARINE	31.99	-122.39	505	0.86	0.0775	NA	NA	NA	NA	0.000078	yes	https://doi.org/10.1016/j.marenvres.2010.10.001
Doyle et al. 2011	MARINE	31.66	-123.07	505	0.86	0.0775	NA	NA	NA	NA	0.0000254	yes	https://doi.org/10.1016/j.marenvres.2010.10.001
Doyle et al. 2011	MARINE	31.32	-123.74	505	0.86	0.0775	NA	NA	NA	NA	0.0000552	yes	https://doi.org/10.1016/j.marenvres.2010.10.001
Doyle et al. 2011	MARINE	33.49	-117.77	505	0.86	0.0775	NA	NA	NA	NA	0	yes	https://doi.org/10.1016/j.marenvres.2010.10.001
Doyle et al. 2011	MARINE	33.42	-117.91	505	0.86	0.0775	NA	NA	NA	NA	0.0000413	yes	https://doi.org/10.1016/j.marenvres.2010.10.001
Doyle et al. 2011	MARINE	33.25	-118.25	505	0.86	0.0775	NA	NA	NA	NA	0.0000746	yes	https://doi.org/10.1016/j.marenvres.2010.10.001
Doyle et al. 2011	MARINE	33.19	-118.39	505	0.86	0.0775	NA	NA	NA	NA	0.000065	yes	https://doi.org/10.1016/j.marenvres.2010.10.001
Doyle et al. 2011	MARINE	32.92	-118.94	505	0.86	0.0775	NA	NA	NA	NA	0	yes	https://doi.org/10.1016/j.marenvres.2010.10.001
Doyle et al. 2011	MARINE	32.65	-119.48	505	0.86	0.0775	NA	NA	NA	NA	0	yes	https://doi.org/10.1016/j.marenvres.2010.10.001
Doyle et al. 2011	MARINE	32.42	-119.96	505	0.86	0.0775	NA	NA	NA	NA	0.0001054	yes	https://doi.org/10.1016/j.marenvres.2010.10.001
Doyle et al. 2011	MARINE	32.09	-120.64	505	0.86	0.0775	NA	NA	NA	NA	0.000062	yes	https://doi.org/10.1016/j.marenvres.2010.10.001
Doyle et al. 2011	MARINE	31.75	-121.31	505	0.86	0.0775	NA	NA	NA	NA	0.0000829	yes	https://doi.org/10.1016/j.marenvres.2010.10.001
Doyle et al. 2011	MARINE	31.42	-121.99	505	0.86	0.0775	NA	NA	NA	NA	0.0000462	yes	https://doi.org/10.1016/j.marenvres.2010.10.001
Doyle et al. 2011	MARINE	31.09	-122.66	505	0.86	0.0775	NA	NA	NA	NA	0.0001057	yes	https://doi.org/10.1016/j.marenvres.2010.10.001
Doyle et al. 2011	MARINE	30.75	-123.33	505	0.86	0.0775	NA	NA	NA	NA	0.0002466	yes	https://doi.org/10.1016/j.marenvres.2010.10.001
Doyle et al. 2011	MARINE	30.42	-124	505	0.86	0.0775	NA	NA	NA	NA	0.0000249	yes	https://doi.org/10.1016/j.marenvres.2010.10.001
Doyle et al. 2011	MARINE	32.96	-117.31	505	0.86	0.0775	NA	NA	NA	NA	0.0000271	yes	https://doi.org/10.1016/j.marenvres.2010.10.001
Doyle et al. 2011	MARINE	32.91	-117.4	505	0.86	0.0775	NA	NA	NA	NA	0.0000105	yes	https://doi.org/10.1016/j.marenvres.2010.10.001
Doyle et al. 2011	MARINE	32.86	-117.53	505	0.86	0.0775	NA	NA	NA	NA	0.000058	yes	https://doi.org/10.1016/j.marenvres.2010.10.001
Doyle et al. 2011	MARINE	32.68	-117.87	505	0.86	0.0775	NA	NA	NA	NA	0.0001186	yes	https://doi.org/10.1016/j.marenvres.2010.10.001
Doyle et al. 2011	MARINE	32.52	-118.21	505	0.86	0.0775	NA	NA	NA	NA	0.0001148	yes	https://doi.org/10.1016/j.marenvres.2010.10.001
Doyle et al. 2011	MARINE	32.35	-118.56	505	0.86	0.0775	NA	NA	NA	NA	0.0000097	yes	https://doi.org/10.1016/j.marenvres.2010.10.001
Doyle et al. 2011	MARINE	32.18	-118.89	505	0.86	0.0775	NA	NA	NA	NA	0.0000254	yes	https://doi.org/10.1016/j.marenvres.2010.10.001
Doyle et al. 2011	MARINE	32.01	-119.23	505	0.86	0.0775	NA	NA	NA	NA	0.0001394	yes	https://doi.org/10.1016/j.marenvres.2010.10.001
Doyle et al. 2011	MARINE	31.85	-119.57	505	0.86	0.0775	NA	NA	NA	NA	0.0000529	yes	https://doi.org/10.1016/j.marenvres.2010.10.001
Doyle et al. 2011	MARINE	31.51	-120.24	505	0.86	0.0775	NA	NA	NA	NA	0.0001411	yes	https://doi.org/10.1016/j.marenvres.2010.10.001
Doyle et al. 2011	MARINE	31.19	-120.9	505	0.86	0.0775	NA	NA	NA	NA	0.0001171	yes	https://doi.org/10.1016/j.marenvres.2010.10.001
Doyle et al. 2011	MARINE	30.85	-121.59	505	0.86	0.0775	NA	NA	NA	NA	0.0000367	yes	https://doi.org/10.1016/j.marenvres.2010.10.001
Doyle et al. 2011	MARINE	30.51	-122.26	505	0.86	0.0775	NA	NA	NA	NA	0.0001043	yes	https://doi.org/10.1016/j.marenvres.2010.10.001
Doyle et al. 2011	MARINE	30.18	-122.92	505	0.86	0.0775	NA	NA	NA	NA	0.000089	yes	https://doi.org/10.1016/j.marenvres.2010.10.001
Doyle et al. 2011	MARINE	29.85	-123.59	505	0.86	0.0775	NA	NA	NA	NA	0.0000368	yes	https://doi.org/10.1016/j.marenvres.2010.10.001
Doyle et al. 2011	MARINE	36.77	-122.09	505	0.86	0.0775	NA	NA	NA	NA	0.0000705	yes	https://doi.org/10.1016/j.marenvres.2010.10.001
Doyle et al. 2011	MARINE	36.46	-122.77	505	0.86	0.0775	NA	NA	NA	NA	0	yes	https://doi.org/10.1016/j.marenvres.2010.10.001
Doyle et al. 2011	MARINE	35.79	-124.2	505	0.86	0.0775	NA	NA	NA	NA	0.0000145	yes	https://doi.org/10.1016/j.marenvres.2010.10.001
Doyle et al. 2011	MARINE	35.02	-120.92	505	0.86	0.0775	NA	NA	NA	NA	0.000055	yes	https://doi.org/10.1016/j.marenvres.2010.10.001
Doyle et al. 2011	MARINE	34.72	-121.55	505	0.86	0.0775	NA	NA	NA	NA	0.0001592	yes	https://doi.org/10.1016/j.marenvres.2010.10.001
Doyle et al. 2011	MARINE	34.06	-122.93	505	0.86	0.0775	NA	NA	NA	NA	0.0000513	yes	https://doi.org/10.1016/j.marenvres.2010.10.001
Doyle et al. 2011	MARINE	33.39	-124.32	505	0.86	0.0775	NA	NA	NA	NA	0.0006818	yes	https://doi.org/10.1016/j.marenvres.2010.10.001
Doyle et al. 2011	MARINE	34.32	-120.81	505	0.86	0.0775	NA	NA	NA	NA	0.0000284	yes	https://doi.org/10.1016/j.marenvres.2010.10.001
Doyle et al. 2011	MARINE	33.82	-121.84	505	0.86	0.0775	NA	NA	NA	NA	0.0000723	yes	https://doi.org/10.1016/j.marenvres.2010.10.001
Doyle et al. 2011	MARINE	33.15	-123.22	505	0.86	0.0775	NA	NA	NA	NA	0.0000299	yes	https://doi.org/10.1016/j.marenvres.2010.10.001
Doyle et al. 2011	MARINE	34.28	-120.03	505	0.86	0.0775	NA	NA	NA	NA	0.0000332	yes	https://doi.org/10.1016/j.marenvres.2010.10.001
Doyle et al. 2011	MARINE	34.18	-119.51	505	0.86	0.0775	NA	NA	NA	NA	0.0000125	yes	https://doi.org/10.1016/j.marenvres.2010.10.001
Doyle et al. 2011	MARINE	33.75	-120.41	505	0.86	0.0775	NA	NA	NA	NA	0	yes	https://doi.org/10.1016/j.marenvres.2010.10.001
Doyle et al. 2011	MARINE	33.26	-121.43	505	0.86	0.0775	NA	NA	NA	NA	0.0000594	yes	https://doi.org/10.1016/j.marenvres.2010.10.001
Doyle et al. 2011	MARINE	32.58	-122.81	505	0.86	0.0775	NA	NA	NA	NA	0.0000717	yes	https://doi.org/10.1016/j.marenvres.2010.10.001
Doyle et al. 2011	MARINE	31.92	-124.15	505	0.86	0.0775	NA	NA	NA	NA	0.0006133	yes	https://doi.org/10.1016/j.marenvres.2010.10.001
Doyle et al. 2011	MARINE	33.83	-118.64	505	0.86	0.0775	NA	NA	NA	NA	0.0006393	yes	https://doi.org/10.1016/j.marenvres.2010.10.001
Doyle et al. 2011	MARINE	33.49	-119.33	505	0.86	0.0775	NA	NA	NA	NA	0.0000593	yes	https://doi.org/10.1016/j.marenvres.2010.10.001
Doyle et al. 2011	MARINE	33.16	-120.01	505	0.86	0.0775	NA	NA	NA	NA	0.0000152	yes	https://doi.org/10.1016/j.marenvres.2010.10.001
Doyle et al. 2011	MARINE	32.66	-121.03	505	0.86	0.0775	NA	NA	NA	NA	0.0000659	yes	https://doi.org/10.1016/j.marenvres.2010.10.001
Doyle et al. 2011	MARINE	31.99	-122.39	505	0.86	0.0775	NA	NA	NA	NA	0.000016	yes	https://doi.org/10.1016/j.marenvres.2010.10.001
Doyle et al. 2011	MARINE	31.31	-123.73	505	0.86	0.0775	NA	NA	NA	NA	0.0002282	yes	https://doi.org/10.1016/j.marenvres.2010.10.001
Doyle et al. 2011	MARINE	33.42	-117.9	505	0.86	0.0775	NA	NA	NA	NA	0.000125	yes	https://doi.org/10.1016/j.marenvres.2010.10.001
Doyle et al. 2011	MARINE	33.19	-118.39	505	0.86	0.0775	NA	NA	NA	NA	0.0000152	yes	https://doi.org/10.1016/j.marenvres.2010.10.001
Doyle et al. 2011	MARINE	32.65	-119.48	505	0.86	0.0775	NA	NA	NA	NA	0.0000174	yes	https://doi.org/10.1016/j.marenvres.2010.10.001
Doyle et al. 2011	MARINE	32.09	-120.64	505	0.86	0.0775	NA	NA	NA	NA	0.0000508	yes	https://doi.org/10.1016/j.marenvres.2010.10.001
Doyle et al. 2011	MARINE	31.42	-121.99	505	0.86	0.0775	NA	NA	NA	NA	0	yes	https://doi.org/10.1016/j.marenvres.2010.10.001
Doyle et al. 2011	MARINE	30.75	-123.33	505	0.86	0.0775	NA	NA	NA	NA	0.0000143	yes	https://doi.org/10.1016/j.marenvres.2010.10.001
Doyle et al. 2011	MARINE	32.96	-117.31	505	0.86	0.0775	NA	NA	NA	NA	0	yes	https://doi.org/10.1016/j.marenvres.2010.10.001
Doyle et al. 2011	MARINE	32.91	-117.4	505	0.86	0.0775	NA	NA	NA	NA	0.0031409	yes	https://doi.org/10.1016/j.marenvres.2010.10.001
Doyle et al. 2011	MARINE	32.85	-117.54	505	0.86	0.0775	NA	NA	NA	NA	0.000539	yes	https://doi.org/10.1016/j.marenvres.2010.10.001
Doyle et al. 2011	MARINE	32.51	-118.22	505	0.86	0.0775	NA	NA	NA	NA	0	yes	https://doi.org/10.1016/j.marenvres.2010.10.001
Doyle et al. 2011	MARINE	32.18	-118.89	505	0.86	0.0775	NA	NA	NA	NA	0.0000342	yes	https://doi.org/10.1016/j.marenvres.2010.10.001
Doyle et al. 2011	MARINE	31.87	-119.57	505	0.86	0.0775	NA	NA	NA	NA	0.0000324	yes	https://doi.org/10.1016/j.marenvres.2010.10.001
Doyle et al. 2011	MARINE	31.18	-120.92	505	0.86	0.0775	NA	NA	NA	NA	0.000054	yes	https://doi.org/10.1016/j.marenvres.2010.10.001
Doyle et al. 2011	MARINE	30.51	-122.26	505	0.86	0.0775	NA	NA	NA	NA	0	yes	https://doi.org/10.1016/j.marenvres.2010.10.001
Doyle et al. 2011	MARINE	29.85	-123.59	505	0.86	0.0775	NA	NA	NA	NA	0.0000179	yes	https://doi.org/10.1016/j.marenvres.2010.10.001
Doyle et al. 2011	MARINE	36.77	-122.09	505	0.86	0.0775	NA	NA	NA	NA	0	yes	https://doi.org/10.1016/j.marenvres.2010.10.001
Doyle et al. 2011	MARINE	36.46	-122.77	505	0.86	0.0775	NA	NA	NA	NA	0.0000072	yes	https://doi.org/10.1016/j.marenvres.2010.10.001
Doyle et al. 2011	MARINE	35.79	-124.2	505	0.86	0.0775	NA	NA	NA	NA	0	yes	https://doi.org/10.1016/j.marenvres.2010.10.001
Doyle et al. 2011	MARINE	35.02	-120.92	505	0.86	0.0775	NA	NA	NA	NA	0	yes	https://doi.org/10.1016/j.marenvres.2010.10.001
Doyle et al. 2011	MARINE	34.72	-121.55	505	0.86	0.0775	NA	NA	NA	NA	0	yes	https://doi.org/10.1016/j.marenvres.2010.10.001
Doyle et al. 2011	MARINE	34.06	-122.93	505	0.86	0.0775	NA	NA	NA	NA	0	yes	https://doi.org/10.1016/j.marenvres.2010.10.001
Doyle et al. 2011	MARINE	33.39	-124.32	505	0.86	0.0775	NA	NA	NA	NA	0	yes	https://doi.org/10.1016/j.marenvres.2010.10.001
Doyle et al. 2011	MARINE	34.45	-120.53	505	0.86	0.0775	NA	NA	NA	NA	0.0000067	yes	https://doi.org/10.1016/j.marenvres.2010.10.001
Doyle et al. 2011	MARINE	34.15	-121.15	505	0.86	0.0775	NA	NA	NA	NA	0	yes	https://doi.org/10.1016/j.marenvres.2010.10.001
Doyle et al. 2011	MARINE	33.48	-122.54	505	0.86	0.0775	NA	NA	NA	NA	0	yes	https://doi.org/10.1016/j.marenvres.2010.10.001
Doyle et al. 2011	MARINE	32.82	-123.91	505	0.86	0.0775	NA	NA	NA	NA	0	yes	https://doi.org/10.1016/j.marenvres.2010.10.001
Doyle et al. 2011	MARINE	34.28	-120.03	505	0.86	0.0775	NA	NA	NA	NA	0	yes	https://doi.org/10.1016/j.marenvres.2010.10.001
Doyle et al. 2011	MARINE	34.22	-119.41	505	0.86	0.0775	NA	NA	NA	NA	0.000011	yes	https://doi.org/10.1016/j.marenvres.2010.10.001
Doyle et al. 2011	MARINE	33.88	-120.13	505	0.86	0.0775	NA	NA	NA	NA	0	yes	https://doi.org/10.1016/j.marenvres.2010.10.001
Doyle et al. 2011	MARINE	33.6	-120.75	505	0.86	0.0775	NA	NA	NA	NA	0	yes	https://doi.org/10.1016/j.marenvres.2010.10.001
Doyle et al. 2011	MARINE	32.91	-122.13	505	0.86	0.0775	NA	NA	NA	NA	0	yes	https://doi.org/10.1016/j.marenvres.2010.10.001
Doyle et al. 2011	MARINE	32.24	-123.49	505	0.86	0.0775	NA	NA	NA	NA	0	yes	https://doi.org/10.1016/j.marenvres.2010.10.001
Doyle et al. 2011	MARINE	34.01	-118.84	505	0.86	0.0775	NA	NA	NA	NA	0	yes	https://doi.org/10.1016/j.marenvres.2010.10.001
Doyle et al. 2011	MARINE	33.83	-118.64	505	0.86	0.0775	NA	NA	NA	NA	0	yes	https://doi.org/10.1016/j.marenvres.2010.10.001
Doyle et al. 2011	MARINE	33.49	-119.33	505	0.86	0.0775	NA	NA	NA	NA	0	yes	https://doi.org/10.1016/j.marenvres.2010.10.001
Doyle et al. 2011	MARINE	33.16	-120.01	505	0.86	0.0775	NA	NA	NA	NA	0	yes	https://doi.org/10.1016/j.marenvres.2010.10.001
Doyle et al. 2011	MARINE	32.66	-121.03	505	0.86	0.0775	NA	NA	NA	NA	0	yes	https://doi.org/10.1016/j.marenvres.2010.10.001
Doyle et al. 2011	MARINE	31.99	-122.39	505	0.86	0.0775	NA	NA	NA	NA	0.0000114	yes	https://doi.org/10.1016/j.marenvres.2010.10.001
Doyle et al. 2011	MARINE	31.31	-123.73	505	0.86	0.0775	NA	NA	NA	NA	0.0000023	yes	https://doi.org/10.1016/j.marenvres.2010.10.001
Doyle et al. 2011	MARINE	33.49	-117.75	505	0.86	0.0775	NA	NA	NA	NA	0.0000488	yes	https://doi.org/10.1016/j.marenvres.2010.10.001
Doyle et al. 2011	MARINE	33.42	-117.9	505	0.86	0.0775	NA	NA	NA	NA	0	yes	https://doi.org/10.1016/j.marenvres.2010.10.001
Doyle et al. 2011	MARINE	32.65	-119.48	505	0.86	0.0775	NA	NA	NA	NA	0	yes	https://doi.org/10.1016/j.marenvres.2010.10.001
Doyle et al. 2011	MARINE	32.09	-120.64	505	0.86	0.0775	NA	NA	NA	NA	0	yes	https://doi.org/10.1016/j.marenvres.2010.10.001
Doyle et al. 2011	MARINE	31.42	-121.99	505	0.86	0.0775	NA	NA	NA	NA	0.0000124	yes	https://doi.org/10.1016/j.marenvres.2010.10.001
Doyle et al. 2011	MARINE	30.75	-123.33	505	0.86	0.0775	NA	NA	NA	NA	0.0000022	yes	https://doi.org/10.1016/j.marenvres.2010.10.001
Doyle et al. 2011	MARINE	33.24	-117.47	505	0.86	0.0775	NA	NA	NA	NA	0	yes	https://doi.org/10.1016/j.marenvres.2010.10.001
Doyle et al. 2011	MARINE	32.91	-117.4	505	0.86	0.0775	NA	NA	NA	NA	0.0000022	yes	https://doi.org/10.1016/j.marenvres.2010.10.001
Doyle et al. 2011	MARINE	32.68	-117.87	505	0.86	0.0775	NA	NA	NA	NA	0	yes	https://doi.org/10.1016/j.marenvres.2010.10.001
Doyle et al. 2011	MARINE	32.35	-118.55	505	0.86	0.0775	NA	NA	NA	NA	0	yes	https://doi.org/10.1016/j.marenvres.2010.10.001
Doyle et al. 2011	MARINE	32.02	-119.23	505	0.86	0.0775	NA	NA	NA	NA	0	yes	https://doi.org/10.1016/j.marenvres.2010.10.001
Doyle et al. 2011	MARINE	31.52	-120.24	505	0.86	0.0775	NA	NA	NA	NA	0.000007	yes	https://doi.org/10.1016/j.marenvres.2010.10.001
Doyle et al. 2011	MARINE	30.85	-121.59	505	0.86	0.0775	NA	NA	NA	NA	0	yes	https://doi.org/10.1016/j.marenvres.2010.10.001
Doyle et al. 2011	MARINE	30.18	-122.92	505	0.86	0.0775	NA	NA	NA	NA	0.0000048	yes	https://doi.org/10.1016/j.marenvres.2010.10.001
Doyle et al. 2011	MARINE	32.95	-117.28	505	0.86	0.0775	NA	NA	NA	NA	0.0000248	yes	https://doi.org/10.1016/j.marenvres.2010.10.001
Mai et al. 2018	MARINE	38.7	119.9	333	0.9	0.45	637	319000	518	NA	0.001623824	yes	https://doi.org/10.1016/j.envpol.2018.06.012
Mai et al. 2018	MARINE	38.7	119.9	333	0.9	0.45	470	235000	198	NA	0.000842553	yes	https://doi.org/10.1016/j.envpol.2018.06.012
Mai et al. 2018	MARINE	38.7	119.9	333	0.9	0.45	621	311000	32	NA	0.000102894	yes	https://doi.org/10.1016/j.envpol.2018.06.012
Mai et al. 2018	MARINE	38.7	119.9	333	0.9	0.45	637	319000	250	NA	0.000783699	yes	https://doi.org/10.1016/j.envpol.2018.06.012
Mai et al. 2018	MARINE	38.7	119.9	333	0.9	0.45	783	392000	26	NA	6.63E-05	yes	https://doi.org/10.1016/j.envpol.2018.06.012
Mai et al. 2018	MARINE	35	123	333	0.9	0.45	270	135000	11	NA	8.15E-05	yes	https://doi.org/10.1016/j.envpol.2018.06.012
Mai et al. 2018	MARINE	35	123	333	0.9	0.45	679	340000	10	NA	2.94E-05	yes	https://doi.org/10.1016/j.envpol.2018.06.012
Mai et al. 2018	MARINE	35	123	333	0.9	0.45	426	213000	23	NA	0.000107981	yes	https://doi.org/10.1016/j.envpol.2018.06.012
Mai et al. 2018	MARINE	35	123	333	0.9	0.45	701	351000	63	NA	0.000179487	yes	https://doi.org/10.1016/j.envpol.2018.06.012
Mai et al. 2018	MARINE	35	123	333	0.9	0.45	760	380000	25	NA	6.58E-05	no	https://doi.org/10.1016/j.envpol.2018.06.012
de Lucia et al. 2014	MARINE	N39°46'23.7"	E8°29'30.5"	500	NA	50	NA	762000	NA	NA	0.0002	no	https://doi.org/10.1016/j.marenvres.2014.03.017
de Lucia et al. 2014	MARINE	N39°45'36.5"	E8°29'17.7"	500	NA	50	NA	381000	NA	NA	0.00017	no	https://doi.org/10.1016/j.marenvres.2014.03.017
de Lucia et al. 2014	MARINE	N39°52'41.0"	E8°30'45.2"	500	NA	50	NA	795000	NA	NA	0.00009	no	https://doi.org/10.1016/j.marenvres.2014.03.017
de Lucia et al. 2014	MARINE	N39°53'9.1"	E8°31'29.1"	500	NA	50	NA	393000	NA	NA	0.00019	no	https://doi.org/10.1016/j.marenvres.2014.03.017
de Lucia et al. 2014	MARINE	N40°00'00.6"	E8°17'39.8"	500	NA	50	NA	850000	NA	NA	0.000021	no	https://doi.org/10.1016/j.marenvres.2014.03.017
de Lucia et al. 2014	MARINE	N39°59'51.4"	E8°17'19.7"	500	NA	50	NA	588000	NA	NA	0.00019	no	https://doi.org/10.1016/j.marenvres.2014.03.017
de Lucia et al. 2014	MARINE	N39°52'34.4"	E8°26'42.5"	500	NA	50	NA	837000	NA	NA	0.00001	no	https://doi.org/10.1016/j.marenvres.2014.03.017
de Lucia et al. 2014	MARINE	N39°51'49.9"	E8°26'33.6"	500	NA	50	NA	365000	NA	NA	0.00002	no	https://doi.org/10.1016/j.marenvres.2014.03.017
de Lucia et al. 2014	MARINE	N39°43'58.9"	E8°03'07.0"	500	NA	50	NA	693000	NA	NA	0.00025	no	https://doi.org/10.1016/j.marenvres.2014.03.017
de Lucia et al. 2014	MARINE	N39°50'18.7"	E8°02'40.6"	500	NA	50	NA	477000	NA	NA	0.00035	no	https://doi.org/10.1016/j.marenvres.2014.03.017
Lima et al. 2014	MARINE	7°35'S	34°58'W	300	0.6	0.6	NA	NA	NA	NA	1.08E-06	no, fig.5 means	https://doi.org/10.1016/j.envres.2014.03.031
Lima et al. 2014	MARINE	7°35'S	34°58'W	300	0.6	0.6	NA	NA	NA	NA	1.08E-06	no, fig.5 means	https://doi.org/10.1016/j.envres.2014.03.031
Lima et al. 2014	MARINE	7°35'S	34°58'W	300	0.6	0.6	NA	NA	NA	NA	7.19E-07	no, fig.5 means	https://doi.org/10.1016/j.envres.2014.03.031
Lima et al. 2014	MARINE	7°35'S	34°58'W	300	0.6	0.6	NA	NA	NA	NA	2.51E-06	no, fig.5 means	https://doi.org/10.1016/j.envres.2014.03.031
Lima et al. 2014	MARINE	7°35'S	34°58'W	300	0.6	0.6	NA	NA	NA	NA	2.42E-07	no, fig.5 means	https://doi.org/10.1016/j.envres.2014.03.031
Lima et al. 2014	MARINE	7°35'S	34°58'W	300	0.6	0.6	NA	NA	NA	NA	3.93E-07	no, fig.5 means	https://doi.org/10.1016/j.envres.2014.03.031
Lima et al. 2014	MARINE	7°35'S	34°58'W	300	0.6	0.6	NA	NA	NA	NA	2.64E-07	no, fig.5 means	https://doi.org/10.1016/j.envres.2014.03.031
Lima et al. 2014	MARINE	7°35'S	34°58'W	300	0.6	0.6	NA	NA	NA	NA	3.13E-07	no, fig.5 means	https://doi.org/10.1016/j.envres.2014.03.031
Lima et al. 2014	MARINE	7°35'S	34°58'W	300	0.6	0.6	NA	NA	NA	NA	6.50E-07	no, fig.5 means	https://doi.org/10.1016/j.envres.2014.03.031
Lima et al. 2014	MARINE	7°35'S	34°58'W	300	0.6	0.6	NA	NA	NA	NA	4.08E-07	no, fig.5 means	https://doi.org/10.1016/j.envres.2014.03.031
Lima et al. 2014	MARINE	7°35'S	34°58'W	300	0.6	0.6	NA	NA	NA	NA	3.24E-07	no, fig.5 means	https://doi.org/10.1016/j.envres.2014.03.031
Lima et al. 2014	MARINE	7°35'S	34°58'W	300	0.6	0.6	NA	NA	NA	NA	5.90E-07	no, fig.5 means	https://doi.org/10.1016/j.envres.2014.03.031
Setälä et al. 2016	MARINE	59°50'N	26°00'E	333	0.61	0.16	NA	NA	NA	NA	0.00016	yes	https://doi.org/10.1016/j.marpolbul.2016.06.065
Setälä et al. 2016	MARINE	59°50'N	26°00'E	333	0.61	0.16	NA	NA	NA	NA	0.0006	yes	https://doi.org/10.1016/j.marpolbul.2016.06.065
Setälä et al. 2016	MARINE	59°50'N	26°00'E	333	0.61	0.16	NA	NA	NA	NA	0.0017	yes	https://doi.org/10.1016/j.marpolbul.2016.06.065
Setälä et al. 2016	MARINE	59°50'N	26°00'E	333	0.61	0.16	NA	NA	NA	NA	0.0004	yes	https://doi.org/10.1016/j.marpolbul.2016.06.065
Setälä et al. 2016	MARINE	59°50'N	26°00'E	333	0.61	0.16	NA	NA	NA	NA	0.0021	yes	https://doi.org/10.1016/j.marpolbul.2016.06.065
Setälä et al. 2016	MARINE	59°50'N	26°00'E	333	0.61	0.16	NA	NA	NA	NA	0.0006	yes	https://doi.org/10.1016/j.marpolbul.2016.06.065
Setälä et al. 2016	MARINE	59°50'N	26°00'E	333	0.61	0.16	NA	NA	NA	NA	0.0003	yes	https://doi.org/10.1016/j.marpolbul.2016.06.065
Setälä et al. 2016	MARINE	59°50'N	26°00'E	333	0.61	0.16	NA	NA	NA	NA	0.0018	yes	https://doi.org/10.1016/j.marpolbul.2016.06.065
Setälä et al. 2016	MARINE	59°50'N	26°00'E	333	0.61	0.16	NA	NA	NA	NA	0.0012	yes	https://doi.org/10.1016/j.marpolbul.2016.06.065
Setälä et al. 2016	MARINE	59°50'N	26°00'E	333	0.61	0.16	NA	NA	NA	NA	0.0008	yes	https://doi.org/10.1016/j.marpolbul.2016.06.065
Setälä et al. 2016	MARINE	59°50'N	26°00'E	333	0.61	0.16	NA	NA	NA	NA	0.0012	yes	https://doi.org/10.1016/j.marpolbul.2016.06.065
Setälä et al. 2016	MARINE	59°50'N	26°00'E	333	0.61	0.16	NA	NA	NA	NA	0.0004	yes	https://doi.org/10.1016/j.marpolbul.2016.06.065
Setälä et al. 2016	MARINE	59°50'N	26°00'E	333	0.61	0.16	NA	NA	NA	NA	0.0003	yes	https://doi.org/10.1016/j.marpolbul.2016.06.065
De Lucia et al. 2018	MARINE	42.116667	15.5	333	NA	0.25	NA	194400	31	NA	0.000159465	yes	https://doi.org/10.3390/w10081108
De Lucia et al. 2018	MARINE	38°32'N	14°54'E	333	NA	0.25	NA	161200	17	NA	0.000105459	yes	https://doi.org/10.3390/w10081108
De Lucia et al. 2018	MARINE	40.731204	13.895721	333	NA	0.25	NA	155000	88	NA	0.000567742	yes	https://doi.org/10.3390/w10081108
De Lucia et al. 2018	MARINE	40.7975	13.43	333	NA	0.25	NA	152500	10	NA	6.56E-05	yes	https://doi.org/10.3390/w10081108
De Lucia et al. 2018	MARINE	42.782711	10.286335	333	NA	0.25	NA	157500	54	NA	0.000342857	yes	https://doi.org/10.3390/w10081108
De Lucia et al. 2018	MARINE	41°04'N	8°16'E	333	NA	0.25	NA	157500	16	NA	0.000101587	yes	https://doi.org/10.3390/w10081108
De Lucia et al. 2018	MARINE	45.026146	12.510407	333	NA	0.25	NA	207500	181	NA	0.000872289	yes	https://doi.org/10.3390/w10081108
De Lucia et al. 2018	MARINE	41.730556	12.168583	333	NA	0.25	NA	183700	133	NA	0.000724007	yes	https://doi.org/10.3390/w10081108
De Lucia et al. 2018	MARINE	42.116667	15.5	333	NA	0.25	NA	138700	15	NA	0.000108147	yes	https://doi.org/10.3390/w10081108
De Lucia et al. 2018	MARINE	38°32'N	14°54'E	333	NA	0.25	NA	170000	80	NA	0.000470588	yes	https://doi.org/10.3390/w10081108
De Lucia et al. 2018	MARINE	40.731204	13.895721	333	NA	0.25	NA	155000	131	NA	0.000845161	yes	https://doi.org/10.3390/w10081108
De Lucia et al. 2018	MARINE	40.7975	13.43	333	NA	0.25	NA	138700	64	NA	0.000461428	yes	https://doi.org/10.3390/w10081108
De Lucia et al. 2018	MARINE	42.782711	10.286335	333	NA	0.25	NA	155100	48	NA	0.000309478	yes	https://doi.org/10.3390/w10081108
De Lucia et al. 2018	MARINE	41°04'N	8°16'E	333	NA	0.25	NA	150500	37	NA	0.000245847	yes	https://doi.org/10.3390/w10081108
De Lucia et al. 2018	MARINE	45.026146	12.510407	333	NA	0.25	NA	185000	76	NA	0.000410811	yes	https://doi.org/10.3390/w10081108
De Lucia et al. 2018	MARINE	41.730556	12.168583	333	NA	0.25	NA	148100	61	NA	0.000411884	yes	https://doi.org/10.3390/w10081108
Wang et al. 2018	MARINE	30.504	121.26	333	0.4	0.4	NA	NA	NA	NA	0.000117	no	https://doi.org/10.1016/j.marpolbul.2018.01.050
Wang et al. 2018	MARINE	30.504	121.26	333	0.4	0.4	NA	NA	NA	NA	0.000506	no	https://doi.org/10.1016/j.marpolbul.2018.01.050
Saliu et al. 2018	MARINE	3°02'56.2"	72°53'24.9"	200	0.35	0.35	NA	NA	NA	NA	0.00048	yes	https://doi.org/10.1016/j.marpolbul.2018.09.023
Saliu et al. 2018	MARINE	3°10'41.4"	73°02'32.4"	200	0.35	0.35	NA	NA	NA	NA	0.00002	yes	https://doi.org/10.1016/j.marpolbul.2018.09.023
Saliu et al. 2018	MARINE	3°06'18.5"	72°58'06.6"	200	0.35	0.35	NA	NA	NA	NA	0.00029	yes	https://doi.org/10.1016/j.marpolbul.2018.09.023
Saliu et al. 2018	MARINE	3°07'28.7"	72°56'06.9"	200	0.35	0.35	NA	NA	NA	NA	0.00031	yes	https://doi.org/10.1016/j.marpolbul.2018.09.023
Saliu et al. 2018	MARINE	3°06'28.2"	72°58'43.6"	200	0.35	0.35	NA	NA	NA	NA	0.00025	yes	https://doi.org/10.1016/j.marpolbul.2018.09.023
Saliu et al. 2018	MARINE	3°07'48.9"	72°59'28.7"	200	0.35	0.35	NA	NA	NA	NA	0.0002	yes	https://doi.org/10.1016/j.marpolbul.2018.09.023
Chae et al. 2015	MARINE	37.379437	126.497228	330	0.6	0.6	NA	NA	NA	NA	0.00006	no	https://doi.org/10.1007/s00244-015-0173-4
Chae et al. 2015	MARINE	37.379437	126.497228	330	0.6	0.6	NA	NA	NA	NA	0.00045	no	https://doi.org/10.1007/s00244-015-0173-4
Aytan et al. 2016	MARINE	41°01'51"N	38°38'14"E	200	0.57	0.2	NA	NA	NA	NA	0.31	yes	https://doi.org/10.1016/j.marenvres.2016.05.009
Aytan et al. 2016	MARINE	41°10'24"N	39°25'23"E	200	0.57	0.2	NA	NA	NA	NA	1.02	yes	https://doi.org/10.1016/j.marenvres.2016.05.009
Aytan et al. 2016	MARINE	40°59'44"N	40°14'27"E	200	0.57	0.2	NA	NA	NA	NA	1.24	yes	https://doi.org/10.1016/j.marenvres.2016.05.009
Aytan et al. 2016	MARINE	41°14'27"N	40°54'32"E	200	0.57	0.2	NA	NA	NA	NA	0.48	yes	https://doi.org/10.1016/j.marenvres.2016.05.009
Aytan et al. 2016	MARINE	41°31'48"N	41°30'29"E	200	0.57	0.2	NA	NA	NA	NA	0.39	yes	https://doi.org/10.1016/j.marenvres.2016.05.009
Aytan et al. 2016	MARINE	41°06'07"N	38°34'39"E	200	0.57	0.2	NA	NA	NA	NA	2.59	yes	https://doi.org/10.1016/j.marenvres.2016.05.009
Aytan et al. 2016	MARINE	41°15'37"N	39°21'07"E	200	0.57	0.2	NA	NA	NA	NA	0.16	yes	https://doi.org/10.1016/j.marenvres.2016.05.009
Aytan et al. 2016	MARINE	41°04'02"N	40°07'46"E	200	0.57	0.2	NA	NA	NA	NA	1.38	yes	https://doi.org/10.1016/j.marenvres.2016.05.009
Aytan et al. 2016	MARINE	41°19'28"N	40°49'09"E	200	0.57	0.2	NA	NA	NA	NA	3.28	yes	https://doi.org/10.1016/j.marenvres.2016.05.009
Aytan et al. 2016	MARINE	41°35'11"N	40°23'42"E	200	0.57	0.2	NA	NA	NA	NA	0.67	yes	https://doi.org/10.1016/j.marenvres.2016.05.009
Aytan et al. 2016	MARINE	41°24'33"N	40°42'52"E	200	0.57	0.2	NA	NA	NA	NA	2.68	yes	https://doi.org/10.1016/j.marenvres.2016.05.009
Aytan et al. 2016	MARINE	41°01'51"N	38°38'14"E	200	0.57	0.2	NA	NA	NA	NA	1.88	yes	https://doi.org/10.1016/j.marenvres.2016.05.009
Aytan et al. 2016	MARINE	41°10'24"N	39°25'23"E	200	0.57	0.2	NA	NA	NA	NA	0.41	yes	https://doi.org/10.1016/j.marenvres.2016.05.009
Aytan et al. 2016	MARINE	40°59'44"N	40°14'27"E	200	0.57	0.2	NA	NA	NA	NA	0.6	yes	https://doi.org/10.1016/j.marenvres.2016.05.009
Aytan et al. 2016	MARINE	41°14'27"N	40°54'32"E	200	0.57	0.2	NA	NA	NA	NA	0.21	yes	https://doi.org/10.1016/j.marenvres.2016.05.009
Aytan et al. 2016	MARINE	41°31'48"N	41°30'29"E	200	0.57	0.2	NA	NA	NA	NA	0.2	yes	https://doi.org/10.1016/j.marenvres.2016.05.009
Aytan et al. 2016	MARINE	41°06'07"N	38°34'39"E	200	0.57	0.2	NA	NA	NA	NA	1.01	yes	https://doi.org/10.1016/j.marenvres.2016.05.009
Aytan et al. 2016	MARINE	41°04'02"N	40°07'46"E	200	0.57	0.2	NA	NA	NA	NA	0.98	yes	https://doi.org/10.1016/j.marenvres.2016.05.009
Aytan et al. 2016	MARINE	41°19'28"N	40°49'09"E	200	0.57	0.2	NA	NA	NA	NA	1.09	yes	https://doi.org/10.1016/j.marenvres.2016.05.009
Aytan et al. 2016	MARINE	41°35'11"N	40°23'42"E	200	0.57	0.2	NA	NA	NA	NA	0.16	yes	https://doi.org/10.1016/j.marenvres.2016.05.009
Aytan et al. 2016	MARINE	41°21'04"N	39°15'27"E	200	0.57	0.2	NA	NA	NA	NA	0.38	yes	https://doi.org/10.1016/j.marenvres.2016.05.009
Aytan et al. 2016	MARINE	41°24'33"N	40°42'52"E	200	0.57	0.2	NA	NA	NA	NA	0.19	yes	https://doi.org/10.1016/j.marenvres.2016.05.009
Rose & Webber 2019	MARINE	17.971389	-76.793056	335	0.61	0.25	NA	NA	NA	NA	0.00076	no	https://doi.org/10.1016/j.scitotenv.2019.01.319
Barrows et al. 2017	MARINE	44.08204	-68.191651	335	0.95	0.45	NA	NA	NA	NA	0.003	no, table 1 means	https://doi.org/10.1039/C6AY02387H
Barrows et al. 2017	MARINE	44.08204	-68.191651	335	0.95	0.45	NA	NA	NA	NA	0.003	no, table 1 means	https://doi.org/10.1039/C6AY02387H
Barrows et al. 2017	MARINE	44.08204	-68.191651	335	0.95	0.45	NA	NA	NA	NA	0.008	no, table 1 means	https://doi.org/10.1039/C6AY02387H
Baini et al. 2018	MARINE	43°44.321N	10°03.795E	330	0.5	0.2	NA	NA	403	NA	0.00139	yes	https://doi.org/10.1016/j.marpolbul.2018.06.016
Baini et al. 2018	MARINE	43°44.058N	10°10.102E	330	0.5	0.2	NA	NA	109	NA	0.00041	yes	https://doi.org/10.1016/j.marpolbul.2018.06.016
Baini et al. 2018	MARINE	43°43.896N	10°14.274E	330	0.5	0.2	NA	NA	12	NA	0.00004	yes	https://doi.org/10.1016/j.marpolbul.2018.06.016
Baini et al. 2018	MARINE	43°43.898N	10°16.200E	330	0.5	0.2	NA	NA	17	NA	0.00008	yes	https://doi.org/10.1016/j.marpolbul.2018.06.016
Baini et al. 2018	MARINE	42°46.808N	10°34.957E	330	0.5	0.2	NA	NA	51	NA	0.00026	yes	https://doi.org/10.1016/j.marpolbul.2018.06.016
Baini et al. 2018	MARINE	42°51.698N	10°38.421E	330	0.5	0.2	NA	NA	12	NA	0.00007	yes	https://doi.org/10.1016/j.marpolbul.2018.06.016
Baini et al. 2018	MARINE	42°54.274N	10°39.668E	330	0.5	0.2	NA	NA	5	NA	0.00003	yes	https://doi.org/10.1016/j.marpolbul.2018.06.016
Baini et al. 2018	MARINE	42°56.621N	10°40.846E	330	0.5	0.2	NA	NA	2	NA	0.00001	yes	https://doi.org/10.1016/j.marpolbul.2018.06.016
Baini et al. 2018	MARINE	43°44.086N	10°09.978E	330	0.5	0.2	NA	NA	194	NA	0.00013	yes	https://doi.org/10.1016/j.marpolbul.2018.06.016
Baini et al. 2018	MARINE	43°44.058N	10°10.102E	330	0.5	0.2	NA	NA	188	NA	0.00017	yes	https://doi.org/10.1016/j.marpolbul.2018.06.016
Baini et al. 2018	MARINE	43°43.896N	10°14.274E	330	0.5	0.2	NA	NA	18	NA	0.00006	yes	https://doi.org/10.1016/j.marpolbul.2018.06.016
Baini et al. 2018	MARINE	43°43.898N	10°16.200E	330	0.5	0.2	NA	NA	8	NA	0.00024	yes	https://doi.org/10.1016/j.marpolbul.2018.06.016
Baini et al. 2018	MARINE	44°09.951N	10°17.342E	330	0.5	0.2	NA	NA	34	NA	0.00075	yes	https://doi.org/10.1016/j.marpolbul.2018.06.016
Baini et al. 2018	MARINE	43°09.680N	10°24.565E	330	0.5	0.2	NA	NA	44	NA	0.00091	yes	https://doi.org/10.1016/j.marpolbul.2018.06.016
Baini et al. 2018	MARINE	43°09.767N	10°28.242E	330	0.5	0.2	NA	NA	14	NA	0.0001	yes	https://doi.org/10.1016/j.marpolbul.2018.06.016
Baini et al. 2018	MARINE	43°09.807N	10°31.813E	330	0.5	0.2	NA	NA	62	NA	0.00005	yes	https://doi.org/10.1016/j.marpolbul.2018.06.016
Baini et al. 2018	MARINE	42°46.995N	10°34.819E	330	0.5	0.2	NA	NA	67	NA	0.00028	yes	https://doi.org/10.1016/j.marpolbul.2018.06.016
Baini et al. 2018	MARINE	42°51.748N	10°38.365E	330	0.5	0.2	NA	NA	40	NA	0.00017	yes	https://doi.org/10.1016/j.marpolbul.2018.06.016
Baini et al. 2018	MARINE	42°54.329N	10°39.557E	330	0.5	0.2	NA	NA	44	NA	0.00017	yes	https://doi.org/10.1016/j.marpolbul.2018.06.016
Baini et al. 2018	MARINE	42°56.633N	10°40.833E	330	0.5	0.2	NA	NA	4	NA	0.00002	yes	https://doi.org/10.1016/j.marpolbul.2018.06.016
Baini et al. 2018	MARINE	42°31.038N	10°53.073E	330	0.5	0.2	NA	NA	46	NA	0.00019	yes	https://doi.org/10.1016/j.marpolbul.2018.06.016
Baini et al. 2018	MARINE	42°34.659N	10°58.436E	330	0.5	0.2	NA	NA	146	NA	0.00059	yes	https://doi.org/10.1016/j.marpolbul.2018.06.016
Baini et al. 2018	MARINE	42°36.282N	11°01.137E	330	0.5	0.2	NA	NA	63	NA	0.00023	yes	https://doi.org/10.1016/j.marpolbul.2018.06.016
Baini et al. 2018	MARINE	42°38.049N	11°03.861E	330	0.5	0.2	NA	NA	7	NA	0.00003	yes	https://doi.org/10.1016/j.marpolbul.2018.06.016
Cole et al. 2014	MARINE	50°18'N	04°11'W	200	0.57	0.57	500	160000	40	NA	0.00025	yes	https://doi.org/10.1038/srep04528
Cole et al. 2014	MARINE	50°18'N	04°11'W	200	0.57	0.57	500	160000	43	NA	0.00026875	yes	https://doi.org/10.1038/srep04528
Cole et al. 2014	MARINE	50°15'N	04°13'W	200	0.57	0.57	500	116400	31	NA	0.000266323	yes	https://doi.org/10.1038/srep04528
Cole et al. 2014	MARINE	50°15'N	04°13'W	200	0.57	0.57	500	116400	41	NA	0.000352234	yes	https://doi.org/10.1038/srep04528
Tang et al. 2018	MARINE	24.48719	118.06227	333	1	0.5	NA	329.9	NA	NA	2.071	yes	https://doi.org/10.1016/j.scitotenv.2018.03.336	Y
Tang et al. 2018	MARINE	24.50325	118.07303	333	1	0.5	NA	308.3	NA	NA	0.243	yes	https://doi.org/10.1016/j.scitotenv.2018.03.336	Y
Tang et al. 2018	MARINE	24.54868	118.09288	333	1	0.5	NA	319.4	NA	NA	0.333	yes	https://doi.org/10.1016/j.scitotenv.2018.03.336	Y
Tang et al. 2018	MARINE	24.56678	118.12558	333	1	0.5	NA	299.5	NA	NA	0.103	yes	https://doi.org/10.1016/j.scitotenv.2018.03.336	Y
Tang et al. 2018	MARINE	24.54605	118.17654	333	1	0.5	NA	345	NA	NA	0.466	yes	https://doi.org/10.1016/j.scitotenv.2018.03.336	Y
Tang et al. 2018	MARINE	24.49675	118.21656	333	1	0.5	NA	338.1	NA	NA	0.285	yes	https://doi.org/10.1016/j.scitotenv.2018.03.336	Y
Tang et al. 2018	MARINE	24.44933	118.1965	333	1	0.5	NA	295.8	NA	NA	0.287	yes	https://doi.org/10.1016/j.scitotenv.2018.03.336	Y
Tang et al. 2018	MARINE	24.41739	118.14725	333	1	0.5	NA	327.2	NA	NA	0.184	yes	https://doi.org/10.1016/j.scitotenv.2018.03.336	Y
Tang et al. 2018	MARINE	24.41199	118.10688	333	1	0.5	NA	332.1	NA	NA	0.382	yes	https://doi.org/10.1016/j.scitotenv.2018.03.336	Y
Tang et al. 2018	MARINE	24.42622	118.07442	333	1	0.5	NA	360.9	NA	NA	0.707	yes	https://doi.org/10.1016/j.scitotenv.2018.03.336	Y
Tang et al. 2018	MARINE	24.45391	118.04823	333	1	0.5	NA	342.5	NA	NA	0.959	yes	https://doi.org/10.1016/j.scitotenv.2018.03.336	Y
Tang et al. 2018	MARINE	24.41232	117.99406	333	1	0.5	NA	311.2	NA	NA	0.409	yes	https://doi.org/10.1016/j.scitotenv.2018.03.336	Y
Tang et al. 2018	MARINE	24.41916	118.03175	333	1	0.5	NA	343.4	NA	NA	0.257	yes	https://doi.org/10.1016/j.scitotenv.2018.03.336	Y
Hylton et al. 2018	RIVER	40°11'6"N	85°24'42"W	363	0.4572	0.3048	NA	NA	NA	NA	0.00094	no	https://www.inwmc.net/wp-content/uploads/2019/01/pias-127-01-72-Lindsay-Hylton-et-al.pdf
Hylton et al. 2018	RIVER	40°11'9"N	85°27'43"W	363	0.4572	0.3048	NA	NA	NA	NA	0.00059	no	https://www.inwmc.net/wp-content/uploads/2019/01/pias-127-01-72-Lindsay-Hylton-et-al.pdf
Hylton et al. 2018	RIVER	39°45'30"N	86°10'25"W	363	0.4572	0.3048	NA	NA	NA	NA	0.00116	no	https://www.inwmc.net/wp-content/uploads/2019/01/pias-127-01-72-Lindsay-Hylton-et-al.pdf
Isobe et al. 2017	MARINE	-64	107	350	0.75	0.75	NA	202000	20	NA	9.90E-05	yes	https://doi.org/10.1016/j.marpolbul.2016.09.037
Isobe et al. 2017	MARINE	-63	117	350	0.75	0.75	NA	392000	18	NA	4.59E-05	yes	https://doi.org/10.1016/j.marpolbul.2016.09.037
Isobe et al. 2017	MARINE	-57	128	350	0.75	0.75	NA	566000	2	NA	3.53E-06	yes	https://doi.org/10.1016/j.marpolbul.2016.09.037
Isobe et al. 2017	MARINE	-54	134	350	0.75	0.75	NA	502000	2	NA	3.98E-06	yes	https://doi.org/10.1016/j.marpolbul.2016.09.037
Isobe et al. 2017	MARINE	-47	142	350	0.75	0.75	NA	417000	2	NA	4.80E-06	yes	https://doi.org/10.1016/j.marpolbul.2016.09.037
Isobe et al. 2015	MARINE	40	135	350	0.75	0.75	NA	NA	NA	NA	0.00374	no	https://doi.org/10.1016/j.marpolbul.2015.10.042
Isobe et al. 2014	MARINE	34.166667	133.333333	350	0.75	0.75	NA	NA	NA	NA	0.0004	no	https://doi.org/10.1016/j.marpolbul.2014.09.041
Goldstein et al. 2012	MARINE	32.5597	-118.1644	333	0.9	0.2	NA	NA	NA	NA	0.000009	yes	https://doi.org/10.1098/rsbl.2012.0298
Goldstein et al. 2012	MARINE	32.4783	-119.1433	333	0.9	0.2	NA	NA	NA	NA	0.000123	yes	https://doi.org/10.1098/rsbl.2012.0298
Goldstein et al. 2012	MARINE	32.4016	-119.9918	333	0.9	0.2	NA	NA	NA	NA	0.000035	yes	https://doi.org/10.1098/rsbl.2012.0298
Goldstein et al. 2012	MARINE	32.4243	-119.9639	333	0.9	0.2	NA	NA	NA	NA	0.000042	yes	https://doi.org/10.1098/rsbl.2012.0298
Goldstein et al. 2012	MARINE	32.422	-119.9844	333	0.9	0.2	NA	NA	NA	NA	0.000115	yes	https://doi.org/10.1098/rsbl.2012.0298
Goldstein et al. 2012	MARINE	32.4016	-119.9682	333	0.9	0.2	NA	NA	NA	NA	0.000035	yes	https://doi.org/10.1098/rsbl.2012.0298
Goldstein et al. 2012	MARINE	32.4061	-119.938	333	0.9	0.2	NA	NA	NA	NA	0.000022	yes	https://doi.org/10.1098/rsbl.2012.0298
Goldstein et al. 2012	MARINE	32.4129	-119.961	333	0.9	0.2	NA	NA	NA	NA	0.000097	yes	https://doi.org/10.1098/rsbl.2012.0298
Goldstein et al. 2012	MARINE	32.4112	-119.9804	333	0.9	0.2	NA	NA	NA	NA	0	yes	https://doi.org/10.1098/rsbl.2012.0298
Goldstein et al. 2012	MARINE	32.4279	-120.0601	333	0.9	0.2	NA	NA	NA	NA	0.000036	yes	https://doi.org/10.1098/rsbl.2012.0298
Goldstein et al. 2012	MARINE	32.3786	-121.2014	333	0.9	0.2	NA	NA	NA	NA	0.000061	yes	https://doi.org/10.1098/rsbl.2012.0298
Goldstein et al. 2012	MARINE	32.3607	-122.3124	333	0.9	0.2	NA	NA	NA	NA	0	yes	https://doi.org/10.1098/rsbl.2012.0298
Goldstein et al. 2012	MARINE	32.3457	-123.3533	333	0.9	0.2	NA	NA	NA	NA	0.000022	yes	https://doi.org/10.1098/rsbl.2012.0298
Goldstein et al. 2012	MARINE	32.328	-124.3471	333	0.9	0.2	NA	NA	NA	NA	0.000165	yes	https://doi.org/10.1098/rsbl.2012.0298
Goldstein et al. 2012	MARINE	32.3087	-125.2308	333	0.9	0.2	NA	NA	NA	NA	0.000074	yes	https://doi.org/10.1098/rsbl.2012.0298
Goldstein et al. 2012	MARINE	32.2885	-126.2803	333	0.9	0.2	NA	NA	NA	NA	0.000095	yes	https://doi.org/10.1098/rsbl.2012.0298
Goldstein et al. 2012	MARINE	32.2584	-127.3653	333	0.9	0.2	NA	NA	NA	NA	0.000159	yes	https://doi.org/10.1098/rsbl.2012.0298
Goldstein et al. 2012	MARINE	32.2454	-128.3595	333	0.9	0.2	NA	NA	NA	NA	0.00027	yes	https://doi.org/10.1098/rsbl.2012.0298
Goldstein et al. 2012	MARINE	32.2225	-129.1759	333	0.9	0.2	NA	NA	NA	NA	0.000106	yes	https://doi.org/10.1098/rsbl.2012.0298
Goldstein et al. 2012	MARINE	32.2103	-130.245	333	0.9	0.2	NA	NA	NA	NA	0.001203	yes	https://doi.org/10.1098/rsbl.2012.0298
Goldstein et al. 2012	MARINE	32.1763	-131.4177	333	0.9	0.2	NA	NA	NA	NA	0.000165	yes	https://doi.org/10.1098/rsbl.2012.0298
Goldstein et al. 2012	MARINE	32.1733	-132.3321	333	0.9	0.2	NA	NA	NA	NA	0.000837	yes	https://doi.org/10.1098/rsbl.2012.0298
Goldstein et al. 2012	MARINE	32.1439	-133.1823	333	0.9	0.2	NA	NA	NA	NA	0.000209	yes	https://doi.org/10.1098/rsbl.2012.0298
Goldstein et al. 2012	MARINE	32.1206	-134.2315	333	0.9	0.2	NA	NA	NA	NA	0.019953	yes	https://doi.org/10.1098/rsbl.2012.0298
Goldstein et al. 2012	MARINE	32.1014	-135.4803	333	0.9	0.2	NA	NA	NA	NA	0.003907	yes	https://doi.org/10.1098/rsbl.2012.0298
Goldstein et al. 2012	MARINE	32.0809	-136.3499	333	0.9	0.2	NA	NA	NA	NA	0.001137	yes	https://doi.org/10.1098/rsbl.2012.0298
Goldstein et al. 2012	MARINE	32.0683	-137.2199	333	0.9	0.2	NA	NA	NA	NA	0.000349	yes	https://doi.org/10.1098/rsbl.2012.0298
Goldstein et al. 2012	MARINE	32.0517	-137.7057	333	0.9	0.2	NA	NA	NA	NA	0.003381	yes	https://doi.org/10.1098/rsbl.2012.0298
Goldstein et al. 2012	MARINE	32.0429	-137.9278	333	0.9	0.2	NA	NA	NA	NA	0.002405	yes	https://doi.org/10.1098/rsbl.2012.0298
Goldstein et al. 2012	MARINE	32.039	-137.9334	333	0.9	0.2	NA	NA	NA	NA	0.002311	yes	https://doi.org/10.1098/rsbl.2012.0298
Goldstein et al. 2012	MARINE	32.0494	-137.9246	333	0.9	0.2	NA	NA	NA	NA	0.001201	yes	https://doi.org/10.1098/rsbl.2012.0298
Goldstein et al. 2012	MARINE	32.0564	-137.9218	333	0.9	0.2	NA	NA	NA	NA	0.000767	yes	https://doi.org/10.1098/rsbl.2012.0298
Goldstein et al. 2012	MARINE	32.0508	-137.9166	333	0.9	0.2	NA	NA	NA	NA	0.002317	yes	https://doi.org/10.1098/rsbl.2012.0298
Goldstein et al. 2012	MARINE	32.0565	-137.91	333	0.9	0.2	NA	NA	NA	NA	0.002611	yes	https://doi.org/10.1098/rsbl.2012.0298
Goldstein et al. 2012	MARINE	32.0578	-137.9188	333	0.9	0.2	NA	NA	NA	NA	0.001303	yes	https://doi.org/10.1098/rsbl.2012.0298
Goldstein et al. 2012	MARINE	32.0641	-137.9139	333	0.9	0.2	NA	NA	NA	NA	0.002512	yes	https://doi.org/10.1098/rsbl.2012.0298
Goldstein et al. 2012	MARINE	32.0291	-138.5077	333	0.9	0.2	NA	NA	NA	NA	0.003602	yes	https://doi.org/10.1098/rsbl.2012.0298
Goldstein et al. 2012	MARINE	32.0242	-138.9792	333	0.9	0.2	NA	NA	NA	NA	0.002497	yes	https://doi.org/10.1098/rsbl.2012.0298
Goldstein et al. 2012	MARINE	32.0189	-139.4603	333	0.9	0.2	NA	NA	NA	NA	0.002015	yes	https://doi.org/10.1098/rsbl.2012.0298
Goldstein et al. 2012	MARINE	32.0309	-139.9165	333	0.9	0.2	NA	NA	NA	NA	0.000945	yes	https://doi.org/10.1098/rsbl.2012.0298
Goldstein et al. 2012	MARINE	32.0423	-140.202	333	0.9	0.2	NA	NA	NA	NA	0.000798	yes	https://doi.org/10.1098/rsbl.2012.0298
Goldstein et al. 2012	MARINE	32.3488	-140.3044	333	0.9	0.2	NA	NA	NA	NA	0.00358	yes	https://doi.org/10.1098/rsbl.2012.0298
Goldstein et al. 2012	MARINE	32.3527	-140.2948	333	0.9	0.2	NA	NA	NA	NA	0.0042	yes	https://doi.org/10.1098/rsbl.2012.0298
Goldstein et al. 2012	MARINE	32.6319	-140.3102	333	0.9	0.2	NA	NA	NA	NA	0.001537	yes	https://doi.org/10.1098/rsbl.2012.0298
Goldstein et al. 2012	MARINE	32.8981	-140.3256	333	0.9	0.2	NA	NA	NA	NA	0.01644	yes	https://doi.org/10.1098/rsbl.2012.0298
Goldstein et al. 2012	MARINE	32.9051	-140.2931	333	0.9	0.2	NA	NA	NA	NA	0.005039	yes	https://doi.org/10.1098/rsbl.2012.0298
Goldstein et al. 2012	MARINE	32.9081	-140.307	333	0.9	0.2	NA	NA	NA	NA	0.003261	yes	https://doi.org/10.1098/rsbl.2012.0298
Goldstein et al. 2012	MARINE	32.8994	-140.2976	333	0.9	0.2	NA	NA	NA	NA	0.001314	yes	https://doi.org/10.1098/rsbl.2012.0298
Goldstein et al. 2012	MARINE	32.8909	-140.3057	333	0.9	0.2	NA	NA	NA	NA	0.007253	yes	https://doi.org/10.1098/rsbl.2012.0298
Goldstein et al. 2012	MARINE	32.8951	-140.3124	333	0.9	0.2	NA	NA	NA	NA	0.004504	yes	https://doi.org/10.1098/rsbl.2012.0298
Goldstein et al. 2012	MARINE	32.9298	-140.3454	333	0.9	0.2	NA	NA	NA	NA	0.032765	yes	https://doi.org/10.1098/rsbl.2012.0298
Goldstein et al. 2012	MARINE	32.9259	-140.3424	333	0.9	0.2	NA	NA	NA	NA	0.016903	yes	https://doi.org/10.1098/rsbl.2012.0298
Goldstein et al. 2012	MARINE	33.6269	-139.7643	333	0.9	0.2	NA	NA	NA	NA	0.001452	yes	https://doi.org/10.1098/rsbl.2012.0298
Goldstein et al. 2012	MARINE	33.7281	-139.7718	333	0.9	0.2	NA	NA	NA	NA	0.01428	yes	https://doi.org/10.1098/rsbl.2012.0298
Goldstein et al. 2012	MARINE	34.097	-139.8239	333	0.9	0.2	NA	NA	NA	NA	0.027052	yes	https://doi.org/10.1098/rsbl.2012.0298
Goldstein et al. 2012	MARINE	34.3854	-139.8543	333	0.9	0.2	NA	NA	NA	NA	0.011313	yes	https://doi.org/10.1098/rsbl.2012.0298
Goldstein et al. 2012	MARINE	34.8136	-139.8794	333	0.9	0.2	NA	NA	NA	NA	0.007717	yes	https://doi.org/10.1098/rsbl.2012.0298
Goldstein et al. 2012	MARINE	35.2285	-139.9236	333	0.9	0.2	NA	NA	NA	NA	0.008649	yes	https://doi.org/10.1098/rsbl.2012.0298
Goldstein et al. 2012	MARINE	35.6168	-139.9762	333	0.9	0.2	NA	NA	NA	NA	0.012913	yes	https://doi.org/10.1098/rsbl.2012.0298
Goldstein et al. 2012	MARINE	35.7164	-139.9999	333	0.9	0.2	NA	NA	NA	NA	0.00815	yes	https://doi.org/10.1098/rsbl.2012.0298
Goldstein et al. 2012	MARINE	35.8035	-139.9833	333	0.9	0.2	NA	NA	NA	NA	0.002928	yes	https://doi.org/10.1098/rsbl.2012.0298
Goldstein et al. 2012	MARINE	35.8934	-139.9825	333	0.9	0.2	NA	NA	NA	NA	0.005167	yes	https://doi.org/10.1098/rsbl.2012.0298
Goldstein et al. 2012	MARINE	35.9849	-139.9826	333	0.9	0.2	NA	NA	NA	NA	0.001894	yes	https://doi.org/10.1098/rsbl.2012.0298
Goldstein et al. 2012	MARINE	35.9864	-139.8749	333	0.9	0.2	NA	NA	NA	NA	0.002724	yes	https://doi.org/10.1098/rsbl.2012.0298
Goldstein et al. 2012	MARINE	35.8993	-139.8726	333	0.9	0.2	NA	NA	NA	NA	0.004169	yes	https://doi.org/10.1098/rsbl.2012.0298
Goldstein et al. 2012	MARINE	35.8098	-139.873	333	0.9	0.2	NA	NA	NA	NA	0.006611	yes	https://doi.org/10.1098/rsbl.2012.0298
Goldstein et al. 2012	MARINE	35.7197	-139.8715	333	0.9	0.2	NA	NA	NA	NA	0.004545	yes	https://doi.org/10.1098/rsbl.2012.0298
Goldstein et al. 2012	MARINE	35.7185	-139.7649	333	0.9	0.2	NA	NA	NA	NA	0.002911	yes	https://doi.org/10.1098/rsbl.2012.0298
Goldstein et al. 2012	MARINE	35.806	-139.7601	333	0.9	0.2	NA	NA	NA	NA	0.004155	yes	https://doi.org/10.1098/rsbl.2012.0298
Goldstein et al. 2012	MARINE	35.8977	-139.7624	333	0.9	0.2	NA	NA	NA	NA	0.001967	yes	https://doi.org/10.1098/rsbl.2012.0298
Goldstein et al. 2012	MARINE	35.9828	-139.7593	333	0.9	0.2	NA	NA	NA	NA	0.004703	yes	https://doi.org/10.1098/rsbl.2012.0298
Goldstein et al. 2012	MARINE	35.9529	-139.6533	333	0.9	0.2	NA	NA	NA	NA	0.003381	yes	https://doi.org/10.1098/rsbl.2012.0298
Goldstein et al. 2012	MARINE	35.8998	-139.647	333	0.9	0.2	NA	NA	NA	NA	0.002255	yes	https://doi.org/10.1098/rsbl.2012.0298
Goldstein et al. 2012	MARINE	35.8086	-139.6477	333	0.9	0.2	NA	NA	NA	NA	0.006091	yes	https://doi.org/10.1098/rsbl.2012.0298
Goldstein et al. 2012	MARINE	35.7186	-139.6478	333	0.9	0.2	NA	NA	NA	NA	0.016011	yes	https://doi.org/10.1098/rsbl.2012.0298
Goldstein et al. 2012	MARINE	35.2701	-139.7401	333	0.9	0.2	NA	NA	NA	NA	0.024889	yes	https://doi.org/10.1098/rsbl.2012.0298
Goldstein et al. 2012	MARINE	34.8777	-139.8209	333	0.9	0.2	NA	NA	NA	NA	0.009499	yes	https://doi.org/10.1098/rsbl.2012.0298
Goldstein et al. 2012	MARINE	34.4641	-139.9072	333	0.9	0.2	NA	NA	NA	NA	0.003344	yes	https://doi.org/10.1098/rsbl.2012.0298
Goldstein et al. 2012	MARINE	34.0542	-139.9865	333	0.9	0.2	NA	NA	NA	NA	0.00224	yes	https://doi.org/10.1098/rsbl.2012.0298
Goldstein et al. 2012	MARINE	34.0569	-139.9873	333	0.9	0.2	NA	NA	NA	NA	0.000933	yes	https://doi.org/10.1098/rsbl.2012.0298
Goldstein et al. 2012	MARINE	34.0618	-139.9844	333	0.9	0.2	NA	NA	NA	NA	0.000521	yes	https://doi.org/10.1098/rsbl.2012.0298
Goldstein et al. 2012	MARINE	34.0563	-139.9629	333	0.9	0.2	NA	NA	NA	NA	0.00151	yes	https://doi.org/10.1098/rsbl.2012.0298
Goldstein et al. 2012	MARINE	34.0602	-139.9566	333	0.9	0.2	NA	NA	NA	NA	0.001027	yes	https://doi.org/10.1098/rsbl.2012.0298
Goldstein et al. 2012	MARINE	34.0538	-139.9901	333	0.9	0.2	NA	NA	NA	NA	0.001427	yes	https://doi.org/10.1098/rsbl.2012.0298
Goldstein et al. 2012	MARINE	34.0553	-139.9837	333	0.9	0.2	NA	NA	NA	NA	0.000576	yes	https://doi.org/10.1098/rsbl.2012.0298
Goldstein et al. 2012	MARINE	34.0587	-139.9829	333	0.9	0.2	NA	NA	NA	NA	0.0021	yes	https://doi.org/10.1098/rsbl.2012.0298
Goldstein et al. 2012	MARINE	34.0727	-140.4795	333	0.9	0.2	NA	NA	NA	NA	0.002918	yes	https://doi.org/10.1098/rsbl.2012.0298
Goldstein et al. 2012	MARINE	34.0563	-140.7643	333	0.9	0.2	NA	NA	NA	NA	0.007784	yes	https://doi.org/10.1098/rsbl.2012.0298
Goldstein et al. 2012	MARINE	34.0572	-141.3731	333	0.9	0.2	NA	NA	NA	NA	0.001939	yes	https://doi.org/10.1098/rsbl.2012.0298
Goldstein et al. 2012	MARINE	34.0574	-141.3811	333	0.9	0.2	NA	NA	NA	NA	0.00096	yes	https://doi.org/10.1098/rsbl.2012.0298
Goldstein et al. 2012	MARINE	34.0573	-141.3898	333	0.9	0.2	NA	NA	NA	NA	0.000476	yes	https://doi.org/10.1098/rsbl.2012.0298
Goldstein et al. 2012	MARINE	34.057	-141.4002	333	0.9	0.2	NA	NA	NA	NA	0.00083	yes	https://doi.org/10.1098/rsbl.2012.0298
Goldstein et al. 2012	MARINE	34.0572	-141.4107	333	0.9	0.2	NA	NA	NA	NA	0.00032	yes	https://doi.org/10.1098/rsbl.2012.0298
Goldstein et al. 2012	MARINE	34.0611	-141.5962	333	0.9	0.2	NA	NA	NA	NA	0.004123	yes	https://doi.org/10.1098/rsbl.2012.0298
Goldstein et al. 2012	MARINE	34.0636	-141.6052	333	0.9	0.2	NA	NA	NA	NA	0.001582	yes	https://doi.org/10.1098/rsbl.2012.0298
Goldstein et al. 2012	MARINE	34.0659	-141.6138	333	0.9	0.2	NA	NA	NA	NA	0.003341	yes	https://doi.org/10.1098/rsbl.2012.0298
Goldstein et al. 2012	MARINE	34.0674	-141.6223	333	0.9	0.2	NA	NA	NA	NA	0.001953	yes	https://doi.org/10.1098/rsbl.2012.0298
Goldstein et al. 2012	MARINE	34.0688	-141.6313	333	0.9	0.2	NA	NA	NA	NA	0.001784	yes	https://doi.org/10.1098/rsbl.2012.0298
Goldstein et al. 2012	MARINE	34.0645	-141.8126	333	0.9	0.2	NA	NA	NA	NA	0.012161	yes	https://doi.org/10.1098/rsbl.2012.0298
Goldstein et al. 2012	MARINE	34.065	-141.8314	333	0.9	0.2	NA	NA	NA	NA	0.014753	yes	https://doi.org/10.1098/rsbl.2012.0298
Goldstein et al. 2012	MARINE	34.0652	-141.8302	333	0.9	0.2	NA	NA	NA	NA	0.012316	yes	https://doi.org/10.1098/rsbl.2012.0298
Goldstein et al. 2012	MARINE	34.0651	-141.8384	333	0.9	0.2	NA	NA	NA	NA	0.004704	yes	https://doi.org/10.1098/rsbl.2012.0298
Goldstein et al. 2012	MARINE	34.065	-141.8469	333	0.9	0.2	NA	NA	NA	NA	0.005	yes	https://doi.org/10.1098/rsbl.2012.0298
Goldstein et al. 2012	MARINE	34.0567	-142.0252	333	0.9	0.2	NA	NA	NA	NA	0.004079	yes	https://doi.org/10.1098/rsbl.2012.0298
Goldstein et al. 2012	MARINE	34.055	-142.0341	333	0.9	0.2	NA	NA	NA	NA	0.001883	yes	https://doi.org/10.1098/rsbl.2012.0298
Goldstein et al. 2012	MARINE	34.0529	-142.0422	333	0.9	0.2	NA	NA	NA	NA	0.002338	yes	https://doi.org/10.1098/rsbl.2012.0298
Goldstein et al. 2012	MARINE	34.0509	-142.0502	333	0.9	0.2	NA	NA	NA	NA	0.00599	yes	https://doi.org/10.1098/rsbl.2012.0298
Goldstein et al. 2012	MARINE	34.0482	-142.0588	333	0.9	0.2	NA	NA	NA	NA	0.004666	yes	https://doi.org/10.1098/rsbl.2012.0298
Goldstein et al. 2012	MARINE	35.016	-141.7381	333	0.9	0.2	NA	NA	NA	NA	0.010282	yes	https://doi.org/10.1098/rsbl.2012.0298
Goldstein et al. 2012	MARINE	35.7636	-141.4883	333	0.9	0.2	NA	NA	NA	NA	0.00193	yes	https://doi.org/10.1098/rsbl.2012.0298
Goldstein et al. 2012	MARINE	36.6123	-141.197	333	0.9	0.2	NA	NA	NA	NA	0.003992	yes	https://doi.org/10.1098/rsbl.2012.0298
Goldstein et al. 2012	MARINE	37.2971	-140.7126	333	0.9	0.2	NA	NA	NA	NA	0.000691	yes	https://doi.org/10.1098/rsbl.2012.0298
Goldstein et al. 2012	MARINE	37.7359	-139.7674	333	0.9	0.2	NA	NA	NA	NA	0.001801	yes	https://doi.org/10.1098/rsbl.2012.0298
Goldstein et al. 2012	MARINE	38.1169	-138.933	333	0.9	0.2	NA	NA	NA	NA	0.007366	yes	https://doi.org/10.1098/rsbl.2012.0298
Goldstein et al. 2012	MARINE	38.5727	-137.957	333	0.9	0.2	NA	NA	NA	NA	0.003978	yes	https://doi.org/10.1098/rsbl.2012.0298
Goldstein et al. 2012	MARINE	38.9982	-137.0096	333	0.9	0.2	NA	NA	NA	NA	0.000208	yes	https://doi.org/10.1098/rsbl.2012.0298
Goldstein et al. 2012	MARINE	39.389	-136.1213	333	0.9	0.2	NA	NA	NA	NA	0.000358	yes	https://doi.org/10.1098/rsbl.2012.0298
Goldstein et al. 2012	MARINE	42.3543	-129.4209	333	0.9	0.2	NA	NA	NA	NA	0.000046	yes	https://doi.org/10.1098/rsbl.2012.0298
Goldstein et al. 2012	MARINE	42.7969	-128.3858	333	0.9	0.2	NA	NA	NA	NA	0.000092	yes	https://doi.org/10.1098/rsbl.2012.0298
Goldstein et al. 2012	MARINE	21.6979	-154.6366	333	0.9	0.2	NA	NA	NA	NA	0.000046	yes	https://doi.org/10.1098/rsbl.2012.0298
Goldstein et al. 2012	MARINE	22.6979	-154.6366	333	0.9	0.2	NA	NA	NA	NA	0.000008	yes	https://doi.org/10.1098/rsbl.2012.0298
Goldstein et al. 2012	MARINE	23.2278	-153.4595	333	0.9	0.2	NA	NA	NA	NA	0.000284	yes	https://doi.org/10.1098/rsbl.2012.0298
Goldstein et al. 2012	MARINE	23.5838	-152.0133	333	0.9	0.2	NA	NA	NA	NA	0.000026	yes	https://doi.org/10.1098/rsbl.2012.0298
Goldstein et al. 2012	MARINE	24.6293	-151.6611	333	0.9	0.2	NA	NA	NA	NA	0.000036	yes	https://doi.org/10.1098/rsbl.2012.0298
Goldstein et al. 2012	MARINE	25.1354	-150.4719	333	0.9	0.2	NA	NA	NA	NA	0.000698	yes	https://doi.org/10.1098/rsbl.2012.0298
Goldstein et al. 2012	MARINE	25.5686	-149.1358	333	0.9	0.2	NA	NA	NA	NA	0.001106	yes	https://doi.org/10.1098/rsbl.2012.0298
Goldstein et al. 2012	MARINE	26.4972	-148.7426	333	0.9	0.2	NA	NA	NA	NA	0.000162	yes	https://doi.org/10.1098/rsbl.2012.0298
Goldstein et al. 2012	MARINE	26.9801	-147.644	333	0.9	0.2	NA	NA	NA	NA	0.000371	yes	https://doi.org/10.1098/rsbl.2012.0298
Goldstein et al. 2012	MARINE	27.4209	-146.4596	333	0.9	0.2	NA	NA	NA	NA	0.000462	yes	https://doi.org/10.1098/rsbl.2012.0298
Goldstein et al. 2012	MARINE	28.3507	-144.203	333	0.9	0.2	NA	NA	NA	NA	0.000051	yes	https://doi.org/10.1098/rsbl.2012.0298
Goldstein et al. 2012	MARINE	28.8011	-143.0573	333	0.9	0.2	NA	NA	NA	NA	0.000064	yes	https://doi.org/10.1098/rsbl.2012.0298
Goldstein et al. 2012	MARINE	29.2323	-143.8742	333	0.9	0.2	NA	NA	NA	NA	0.000143	yes	https://doi.org/10.1098/rsbl.2012.0298
Goldstein et al. 2012	MARINE	30.2367	-141.7966	333	0.9	0.2	NA	NA	NA	NA	0.000059	yes	https://doi.org/10.1098/rsbl.2012.0298
Goldstein et al. 2012	MARINE	30.6528	-140.6128	333	0.9	0.2	NA	NA	NA	NA	0.002471	yes	https://doi.org/10.1098/rsbl.2012.0298
Goldstein et al. 2012	MARINE	31.072	-139.3982	333	0.9	0.2	NA	NA	NA	NA	0.002215	yes	https://doi.org/10.1098/rsbl.2012.0298
Goldstein et al. 2012	MARINE	31.904	-137.2726	333	0.9	0.2	NA	NA	NA	NA	0.000479	yes	https://doi.org/10.1098/rsbl.2012.0298
Goldstein et al. 2012	MARINE	32.2645	-136.1706	333	0.9	0.2	NA	NA	NA	NA	0.003613	yes	https://doi.org/10.1098/rsbl.2012.0298
Goldstein et al. 2012	MARINE	32.6086	-136.9844	333	0.9	0.2	NA	NA	NA	NA	0.003039	yes	https://doi.org/10.1098/rsbl.2012.0298
Goldstein et al. 2012	MARINE	33.3557	-134.8486	333	0.9	0.2	NA	NA	NA	NA	0.004551	yes	https://doi.org/10.1098/rsbl.2012.0298
Goldstein et al. 2012	MARINE	33.7404	-133.8036	333	0.9	0.2	NA	NA	NA	NA	0.00017	yes	https://doi.org/10.1098/rsbl.2012.0298
Goldstein et al. 2012	MARINE	34.1215	-132.7483	333	0.9	0.2	NA	NA	NA	NA	0.000033	yes	https://doi.org/10.1098/rsbl.2012.0298
Goldstein et al. 2012	MARINE	34.9838	-130.9448	333	0.9	0.2	NA	NA	NA	NA	0.000059	yes	https://doi.org/10.1098/rsbl.2012.0298
Goldstein et al. 2012	MARINE	35.3361	-129.8055	333	0.9	0.2	NA	NA	NA	NA	0.000053	yes	https://doi.org/10.1098/rsbl.2012.0298
Goldstein et al. 2012	MARINE	35.6239	-128.6742	333	0.9	0.2	NA	NA	NA	NA	0.000038	yes	https://doi.org/10.1098/rsbl.2012.0298
Goldstein et al. 2012	MARINE	36.2544	-126.7121	333	0.9	0.2	NA	NA	NA	NA	0.000009	yes	https://doi.org/10.1098/rsbl.2012.0298
Goldstein et al. 2012	MARINE	36.5987	-125.8362	333	0.9	0.2	NA	NA	NA	NA	0.000009	yes	https://doi.org/10.1098/rsbl.2012.0298
Goldstein et al. 2012	MARINE	36.813	-124.5854	333	0.9	0.2	NA	NA	NA	NA	0.000009	yes	https://doi.org/10.1098/rsbl.2012.0298
Goldstein et al. 2012	MARINE	1.266	-102.9	505	1	1	NA	275000	NA	NA	0.000003	yes	https://doi.org/10.1098/rsbl.2012.0298	pre-1980
Goldstein et al. 2012	MARINE	2.9	-96.583	505	1	1	NA	275000	NA	NA	0	yes	https://doi.org/10.1098/rsbl.2012.0298	pre-1980
Goldstein et al. 2012	MARINE	4.083	-87	505	1	1	NA	275000	NA	NA	0	yes	https://doi.org/10.1098/rsbl.2012.0298	pre-1980
Goldstein et al. 2012	MARINE	1.466	-88.683	505	1	1	NA	275000	NA	NA	0	yes	https://doi.org/10.1098/rsbl.2012.0298	pre-1980
Goldstein et al. 2012	MARINE	1.45	-87.033	505	1	1	NA	275000	NA	NA	0.000023	yes	https://doi.org/10.1098/rsbl.2012.0298	pre-1980
Goldstein et al. 2012	MARINE	0.683	-85.1	505	1	1	NA	275000	NA	NA	0.000017	yes	https://doi.org/10.1098/rsbl.2012.0298	pre-1980
Goldstein et al. 2012	MARINE	0.183	-105.55	505	1	1	NA	275000	NA	NA	0.000063	yes	https://doi.org/10.1098/rsbl.2012.0298	pre-1980
Goldstein et al. 2012	MARINE	0.75	-124.767	505	1	1	NA	275000	NA	NA	0	yes	https://doi.org/10.1098/rsbl.2012.0298	pre-1980
Goldstein et al. 2012	MARINE	1.95	-95.583	505	1	1	NA	275000	NA	NA	0	yes	https://doi.org/10.1098/rsbl.2012.0298	pre-1980
Goldstein et al. 2012	MARINE	1.217	-117.95	505	1	1	NA	275000	NA	NA	0	yes	https://doi.org/10.1098/rsbl.2012.0298	pre-1980
Goldstein et al. 2012	MARINE	2.383	-85.9	505	1	1	NA	275000	NA	NA	0.000027	yes	https://doi.org/10.1098/rsbl.2012.0298	pre-1980
Goldstein et al. 2012	MARINE	2.733	-101.633	505	1	1	NA	275000	NA	NA	0.000117	yes	https://doi.org/10.1098/rsbl.2012.0298	pre-1980
Goldstein et al. 2012	MARINE	2.333	-108.9	505	1	1	NA	275000	NA	NA	0.000007	yes	https://doi.org/10.1098/rsbl.2012.0298	pre-1980
Goldstein et al. 2012	MARINE	2.217	-110.367	505	1	1	NA	275000	NA	NA	0	yes	https://doi.org/10.1098/rsbl.2012.0298	pre-1980
Goldstein et al. 2012	MARINE	2.367	-111.05	505	1	1	NA	275000	NA	NA	0	yes	https://doi.org/10.1098/rsbl.2012.0298	pre-1980
Goldstein et al. 2012	MARINE	2.067	-113.233	505	1	1	NA	275000	NA	NA	0.00002	yes	https://doi.org/10.1098/rsbl.2012.0298	pre-1980
Goldstein et al. 2012	MARINE	2.55	-114	505	1	1	NA	275000	NA	NA	0	yes	https://doi.org/10.1098/rsbl.2012.0298	pre-1980
Goldstein et al. 2012	MARINE	2.9	-114.233	505	1	1	NA	275000	NA	NA	0.000047	yes	https://doi.org/10.1098/rsbl.2012.0298	pre-1980
Goldstein et al. 2012	MARINE	2.867	-122.483	505	1	1	NA	275000	NA	NA	0.000003	yes	https://doi.org/10.1098/rsbl.2012.0298	pre-1980
Goldstein et al. 2012	MARINE	3.367	-105.3	505	1	1	NA	275000	NA	NA	0.000003	yes	https://doi.org/10.1098/rsbl.2012.0298	pre-1980
Goldstein et al. 2012	MARINE	3.017	-117.033	505	1	1	NA	275000	NA	NA	0.00002	yes	https://doi.org/10.1098/rsbl.2012.0298	pre-1980
Goldstein et al. 2012	MARINE	3.667	-119.6	505	1	1	NA	275000	NA	NA	0.000003	yes	https://doi.org/10.1098/rsbl.2012.0298	pre-1980
Goldstein et al. 2012	MARINE	4.167	-93.433	505	1	1	NA	275000	NA	NA	0.00006	yes	https://doi.org/10.1098/rsbl.2012.0298	pre-1980
Goldstein et al. 2012	MARINE	4.667	-96.583	505	1	1	NA	275000	NA	NA	0.000007	yes	https://doi.org/10.1098/rsbl.2012.0298	pre-1980
Goldstein et al. 2012	MARINE	4.983	-102	505	1	1	NA	275000	NA	NA	0	yes	https://doi.org/10.1098/rsbl.2012.0298	pre-1980
Goldstein et al. 2012	MARINE	4.667	-113.283	505	1	1	NA	275000	NA	NA	0	yes	https://doi.org/10.1098/rsbl.2012.0298	pre-1980
Goldstein et al. 2012	MARINE	4.25	-125.433	505	1	1	NA	275000	NA	NA	0.000073	yes	https://doi.org/10.1098/rsbl.2012.0298	pre-1980
Goldstein et al. 2012	MARINE	5	-85.883	505	1	1	NA	275000	NA	NA	0	yes	https://doi.org/10.1098/rsbl.2012.0298	pre-1980
Goldstein et al. 2012	MARINE	30	-144	505	1	1	NA	275000	NA	NA	0	yes	https://doi.org/10.1098/rsbl.2012.0298	pre-1980
Goldstein et al. 2012	MARINE	31.033	-155.067	505	1	1	NA	275000	NA	NA	0.000013	yes	https://doi.org/10.1098/rsbl.2012.0298	pre-1980
Goldstein et al. 2012	MARINE	31.167	-155.033	505	1	1	NA	275000	NA	NA	0.000003	yes	https://doi.org/10.1098/rsbl.2012.0298	pre-1980
Goldstein et al. 2012	MARINE	29.983	-144.933	505	1	1	NA	275000	NA	NA	0	yes	https://doi.org/10.1098/rsbl.2012.0298	pre-1980
Goldstein et al. 2012	MARINE	30.033	-144.983	505	1	1	NA	275000	NA	NA	0.000001	yes	https://doi.org/10.1098/rsbl.2012.0298	pre-1980
Goldstein et al. 2012	MARINE	30.367	-145.1	505	1	1	NA	275000	NA	NA	0.000001	yes	https://doi.org/10.1098/rsbl.2012.0298	pre-1980
Goldstein et al. 2012	MARINE	30.017	-145.033	505	1	1	NA	275000	NA	NA	0.000004	yes	https://doi.org/10.1098/rsbl.2012.0298	pre-1980
Goldstein et al. 2012	MARINE	29.967	-144.933	505	1	1	NA	275000	NA	NA	0.000006	yes	https://doi.org/10.1098/rsbl.2012.0298	pre-1980
Goldstein et al. 2012	MARINE	30.433	-140.767	505	1	1	NA	275000	NA	NA	0.000002	yes	https://doi.org/10.1098/rsbl.2012.0298	pre-1980
Goldstein et al. 2012	MARINE	30.833	-136.933	505	1	1	NA	275000	NA	NA	0	yes	https://doi.org/10.1098/rsbl.2012.0298	pre-1980
Goldstein et al. 2012	MARINE	31.317	-132.65	505	1	1	NA	275000	NA	NA	0.000002	yes	https://doi.org/10.1098/rsbl.2012.0298	pre-1980
Goldstein et al. 2012	MARINE	31.6	-128.783	505	1	1	NA	275000	NA	NA	0.000001	yes	https://doi.org/10.1098/rsbl.2012.0298	pre-1980
Goldstein et al. 2012	MARINE	31.95	-124.083	505	1	1	NA	275000	NA	NA	0	yes	https://doi.org/10.1098/rsbl.2012.0298	pre-1980
Goldstein et al. 2012	MARINE	30.633	-154.95	505	1	1	NA	275000	NA	NA	0.00006	yes	https://doi.org/10.1098/rsbl.2012.0298	pre-1980
Goldstein et al. 2012	MARINE	35	-128.967	505	1	1	NA	275000	NA	NA	0.000221	yes	https://doi.org/10.1098/rsbl.2012.0298	pre-1980
Goldstein et al. 2012	MARINE	34.983	-133.083	505	1	1	NA	275000	NA	NA	0.00001	yes	https://doi.org/10.1098/rsbl.2012.0298	pre-1980
Goldstein et al. 2012	MARINE	34.983	-137.05	505	1	1	NA	275000	NA	NA	0.000004	yes	https://doi.org/10.1098/rsbl.2012.0298	pre-1980
Goldstein et al. 2012	MARINE	34.95	-141	505	1	1	NA	275000	NA	NA	0.000035	yes	https://doi.org/10.1098/rsbl.2012.0298	pre-1990
Goldstein et al. 2012	MARINE	39	-132.983	505	1	1	NA	275000	NA	NA	0.000011	yes	https://doi.org/10.1098/rsbl.2012.0298	pre-1990
Goldstein et al. 2012	MARINE	39	-135	505	1	1	NA	275000	NA	NA	0	yes	https://doi.org/10.1098/rsbl.2012.0298	pre-1990
Goldstein et al. 2012	MARINE	39	-141.017	505	1	1	NA	275000	NA	NA	0	yes	https://doi.org/10.1098/rsbl.2012.0298	pre-1990
Goldstein et al. 2012	MARINE	38	-127.817	505	1	1	NA	275000	NA	NA	0	yes	https://doi.org/10.1098/rsbl.2012.0298	pre-1990
Goldstein et al. 2012	MARINE	37.333	-129.283	505	1	1	NA	275000	NA	NA	0.000022	yes	https://doi.org/10.1098/rsbl.2012.0298	pre-1990
Goldstein et al. 2012	MARINE	35.617	-127.9	505	1	1	NA	275000	NA	NA	0	yes	https://doi.org/10.1098/rsbl.2012.0298	pre-1990
Goldstein et al. 2012	MARINE	3.883	-117.633	505	1	1	NA	275000	NA	NA	0	yes	https://doi.org/10.1098/rsbl.2012.0298	pre-1990
Goldstein et al. 2012	MARINE	0.233	-119.917	505	1	1	NA	275000	NA	NA	0.000012	yes	https://doi.org/10.1098/rsbl.2012.0298	pre-1990
Goldstein et al. 2012	MARINE	3.367	-110.85	505	1	1	NA	275000	NA	NA	0	yes	https://doi.org/10.1098/rsbl.2012.0298	pre-1990
Goldstein et al. 2012	MARINE	1.9	-108.05	505	1	1	NA	275000	NA	NA	0.000011	yes	https://doi.org/10.1098/rsbl.2012.0298	pre-1990
Goldstein et al. 2012	MARINE	2.3	-105.267	505	1	1	NA	275000	NA	NA	0	yes	https://doi.org/10.1098/rsbl.2012.0298	pre-1990
Goldstein et al. 2012	MARINE	3.88	-102.27	505	1	1	NA	275000	NA	NA	0	yes	https://doi.org/10.1098/rsbl.2012.0298	pre-1990
Goldstein et al. 2012	MARINE	4.833	-93.65	505	1	1	NA	275000	NA	NA	0	yes	https://doi.org/10.1098/rsbl.2012.0298	pre-1990
Goldstein et al. 2012	MARINE	2.667	-93.65	505	1	1	NA	275000	NA	NA	0.000012	yes	https://doi.org/10.1098/rsbl.2012.0298	pre-1990
Goldstein et al. 2012	MARINE	0.5	-95.35	505	1	1	NA	275000	NA	NA	0.000018	yes	https://doi.org/10.1098/rsbl.2012.0298	pre-1990
Goldstein et al. 2012	MARINE	1.2	-110.816	505	1	1	NA	275000	NA	NA	0.000087	yes	https://doi.org/10.1098/rsbl.2012.0298	pre-1990
Goldstein et al. 2012	MARINE	4.116	-110.05	505	1	1	NA	275000	NA	NA	0.000044	yes	https://doi.org/10.1098/rsbl.2012.0298	pre-1990
Goldstein et al. 2012	MARINE	3.2	-107.266	505	1	1	NA	275000	NA	NA	0.000038	yes	https://doi.org/10.1098/rsbl.2012.0298	pre-1990
Goldstein et al. 2012	MARINE	4.733	-98.066	505	1	1	NA	275000	NA	NA	0	yes	https://doi.org/10.1098/rsbl.2012.0298	pre-1990
Goldstein et al. 2012	MARINE	4.033	-92.116	505	1	1	NA	275000	NA	NA	0.000032	yes	https://doi.org/10.1098/rsbl.2012.0298	pre-1990
Goldstein et al. 2012	MARINE	1.383	-94.483	505	1	1	NA	275000	NA	NA	0	yes	https://doi.org/10.1098/rsbl.2012.0298	pre-1990
Goldstein et al. 2012	MARINE	27	-129	505	1	1	NA	275000	NA	NA	0	yes	https://doi.org/10.1098/rsbl.2012.0298	pre-1990
Goldstein et al. 2012	MARINE	27	-133	505	1	1	NA	275000	NA	NA	0.000016	yes	https://doi.org/10.1098/rsbl.2012.0298
Goldstein et al. 2012	MARINE	27	-135	505	1	1	NA	275000	NA	NA	0.000013	yes	https://doi.org/10.1098/rsbl.2012.0298
Goldstein et al. 2012	MARINE	27	-141	505	1	1	NA	275000	NA	NA	0.000019	yes	https://doi.org/10.1098/rsbl.2012.0298
Goldstein et al. 2012	MARINE	27	-145.1	505	1	1	NA	275000	NA	NA	0	yes	https://doi.org/10.1098/rsbl.2012.0298
Goldstein et al. 2012	MARINE	31	-129	505	1	1	NA	275000	NA	NA	0.000006	yes	https://doi.org/10.1098/rsbl.2012.0298
Goldstein et al. 2012	MARINE	31	-133	505	1	1	NA	275000	NA	NA	0.000027	yes	https://doi.org/10.1098/rsbl.2012.0298
Goldstein et al. 2012	MARINE	31	-137	505	1	1	NA	275000	NA	NA	0.000024	yes	https://doi.org/10.1098/rsbl.2012.0298
Goldstein et al. 2012	MARINE	31.083	-141.233	505	1	1	NA	275000	NA	NA	0.000033	yes	https://doi.org/10.1098/rsbl.2012.0298
Goldstein et al. 2012	MARINE	31	-145	505	1	1	NA	275000	NA	NA	0.000005	yes	https://doi.org/10.1098/rsbl.2012.0298
Goldstein et al. 2012	MARINE	34.967	-128.983	505	1	1	NA	275000	NA	NA	0.000044	yes	https://doi.org/10.1098/rsbl.2012.0298
Goldstein et al. 2012	MARINE	34.983	-133	505	1	1	NA	275000	NA	NA	0.000024	yes	https://doi.org/10.1098/rsbl.2012.0298
Goldstein et al. 2012	MARINE	35.017	-137	505	1	1	NA	275000	NA	NA	0	yes	https://doi.org/10.1098/rsbl.2012.0298
Goldstein et al. 2012	MARINE	34.95	-139.017	505	1	1	NA	275000	NA	NA	0.000005	yes	https://doi.org/10.1098/rsbl.2012.0298
Goldstein et al. 2012	MARINE	38.983	-133.017	505	1	1	NA	275000	NA	NA	0.000013	yes	https://doi.org/10.1098/rsbl.2012.0298
Goldstein et al. 2012	MARINE	39	-135	505	1	1	NA	275000	NA	NA	0	yes	https://doi.org/10.1098/rsbl.2012.0298
Goldstein et al. 2012	MARINE	38.967	-140.983	505	1	1	NA	275000	NA	NA	0.000019	yes	https://doi.org/10.1098/rsbl.2012.0298
Goldstein et al. 2012	MARINE	39.083	-145	505	1	1	NA	275000	NA	NA	0.000007	yes	https://doi.org/10.1098/rsbl.2012.0298
Goldstein et al. 2012	MARINE	38.333	-127.083	505	1	1	NA	275000	NA	NA	0	yes	https://doi.org/10.1098/rsbl.2012.0298
Goldstein et al. 2012	MARINE	37.35	-129.267	505	1	1	NA	275000	NA	NA	0.000011	yes	https://doi.org/10.1098/rsbl.2012.0298
Goldstein et al. 2012	MARINE	35.617	-127.883	505	1	1	NA	275000	NA	NA	0	yes	https://doi.org/10.1098/rsbl.2012.0298
Lattin et al. 2004	MARINE	33°56'20"N	118°30'15"W	333	0.2	0.15	NA	NA	NA	NA	0.000505515	yes	https://doi.org/10.1016/j.marpolbul.2004.01.020
Lattin et al. 2004	MARINE	33°56'20"N	118°30'15"W	333	0.2	0.15	NA	NA	NA	NA	0.000141544	yes	https://doi.org/10.1016/j.marpolbul.2004.01.020
Lattin et al. 2004	MARINE	33°56'20"N	118°30'15"W	333	0.2	0.15	NA	NA	NA	NA	0.000829044	yes	https://doi.org/10.1016/j.marpolbul.2004.01.020
Lattin et al. 2004	MARINE	33°56'20"N	118°30'15"W	333	0.2	0.15	NA	NA	NA	NA	0.013446691	yes	https://doi.org/10.1016/j.marpolbul.2004.01.020
Vermaire et al. 2017	RIVER	45.424722	-75.695	100	NA	NA	NA	NA	NA	NA	0.00135	no	https://doi.org/10.1139/facets-2016-0070
van der Hal et al. 2017	MARINE	32	34	333	0.3	0.1	NA	NA	NA	NA	0.00024	yes	https://doi.org/10.1016/j.marpolbul.2016.12.052
van der Hal et al. 2017	MARINE	32	34	333	0.3	0.1	NA	NA	NA	NA	0.00032	yes	https://doi.org/10.1016/j.marpolbul.2016.12.052
van der Hal et al. 2017	MARINE	32	34	333	0.3	0.1	NA	NA	NA	NA	0.00034	yes	https://doi.org/10.1016/j.marpolbul.2016.12.052
van der Hal et al. 2017	MARINE	32	34	333	0.3	0.1	NA	NA	NA	NA	0.00039	yes	https://doi.org/10.1016/j.marpolbul.2016.12.052
van der Hal et al. 2017	MARINE	32	34	333	0.3	0.1	NA	NA	NA	NA	0.00041	yes	https://doi.org/10.1016/j.marpolbul.2016.12.052
van der Hal et al. 2017	MARINE	32	34	333	0.3	0.1	NA	NA	NA	NA	0.00042	yes	https://doi.org/10.1016/j.marpolbul.2016.12.052
van der Hal et al. 2017	MARINE	32	34	333	0.3	0.1	NA	NA	NA	NA	0.00042	yes	https://doi.org/10.1016/j.marpolbul.2016.12.052
van der Hal et al. 2017	MARINE	32	34	333	0.3	0.1	NA	NA	NA	NA	0.00047	yes	https://doi.org/10.1016/j.marpolbul.2016.12.052
van der Hal et al. 2017	MARINE	32	34	333	0.3	0.1	NA	NA	NA	NA	0.00048	yes	https://doi.org/10.1016/j.marpolbul.2016.12.052
van der Hal et al. 2017	MARINE	32	34	333	0.3	0.1	NA	NA	NA	NA	0.00049	yes	https://doi.org/10.1016/j.marpolbul.2016.12.052
van der Hal et al. 2017	MARINE	32	34	333	0.3	0.1	NA	NA	NA	NA	0.00057	yes	https://doi.org/10.1016/j.marpolbul.2016.12.052
van der Hal et al. 2017	MARINE	32	34	333	0.3	0.1	NA	NA	NA	NA	0.00057	yes	https://doi.org/10.1016/j.marpolbul.2016.12.052
van der Hal et al. 2017	MARINE	32	34	333	0.3	0.1	NA	NA	NA	NA	0.00059	yes	https://doi.org/10.1016/j.marpolbul.2016.12.052
van der Hal et al. 2017	MARINE	32	34	333	0.3	0.1	NA	NA	NA	NA	0.00059	yes	https://doi.org/10.1016/j.marpolbul.2016.12.052
van der Hal et al. 2017	MARINE	32	34	333	0.3	0.1	NA	NA	NA	NA	0.00062	yes	https://doi.org/10.1016/j.marpolbul.2016.12.052
van der Hal et al. 2017	MARINE	32	34	333	0.3	0.1	NA	NA	NA	NA	0.00064	yes	https://doi.org/10.1016/j.marpolbul.2016.12.052
van der Hal et al. 2017	MARINE	32	34	333	0.3	0.1	NA	NA	NA	NA	0.00072	yes	https://doi.org/10.1016/j.marpolbul.2016.12.052
van der Hal et al. 2017	MARINE	32	34	333	0.3	0.1	NA	NA	NA	NA	0.00073	yes	https://doi.org/10.1016/j.marpolbul.2016.12.052
van der Hal et al. 2017	MARINE	32	34	333	0.3	0.1	NA	NA	NA	NA	0.00074	yes	https://doi.org/10.1016/j.marpolbul.2016.12.052
van der Hal et al. 2017	MARINE	32	34	333	0.3	0.1	NA	NA	NA	NA	0.00078	yes	https://doi.org/10.1016/j.marpolbul.2016.12.052
van der Hal et al. 2017	MARINE	32	34	333	0.3	0.1	NA	NA	NA	NA	0.00079	yes	https://doi.org/10.1016/j.marpolbul.2016.12.052
van der Hal et al. 2017	MARINE	32	34	333	0.3	0.1	NA	NA	NA	NA	0.0008	yes	https://doi.org/10.1016/j.marpolbul.2016.12.052
van der Hal et al. 2017	MARINE	32	34	333	0.3	0.1	NA	NA	NA	NA	0.0008	yes	https://doi.org/10.1016/j.marpolbul.2016.12.052
van der Hal et al. 2017	MARINE	32	34	333	0.3	0.1	NA	NA	NA	NA	0.00081	yes	https://doi.org/10.1016/j.marpolbul.2016.12.052
van der Hal et al. 2017	MARINE	32	34	333	0.3	0.1	NA	NA	NA	NA	0.00081	yes	https://doi.org/10.1016/j.marpolbul.2016.12.052
van der Hal et al. 2017	MARINE	32	34	333	0.3	0.1	NA	NA	NA	NA	0.00085	yes	https://doi.org/10.1016/j.marpolbul.2016.12.052
van der Hal et al. 2017	MARINE	32	34	333	0.3	0.1	NA	NA	NA	NA	0.00087	yes	https://doi.org/10.1016/j.marpolbul.2016.12.052
van der Hal et al. 2017	MARINE	32	34	333	0.3	0.1	NA	NA	NA	NA	0.00088	yes	https://doi.org/10.1016/j.marpolbul.2016.12.052
van der Hal et al. 2017	MARINE	32	34	333	0.3	0.1	NA	NA	NA	NA	0.00089	yes	https://doi.org/10.1016/j.marpolbul.2016.12.052
van der Hal et al. 2017	MARINE	32	34	333	0.3	0.1	NA	NA	NA	NA	0.00094	yes	https://doi.org/10.1016/j.marpolbul.2016.12.052
van der Hal et al. 2017	MARINE	32	34	333	0.3	0.1	NA	NA	NA	NA	0.00095	yes	https://doi.org/10.1016/j.marpolbul.2016.12.052
van der Hal et al. 2017	MARINE	32	34	333	0.3	0.1	NA	NA	NA	NA	0.00096	yes	https://doi.org/10.1016/j.marpolbul.2016.12.052
van der Hal et al. 2017	MARINE	32	34	333	0.3	0.1	NA	NA	NA	NA	0.00098	yes	https://doi.org/10.1016/j.marpolbul.2016.12.052
van der Hal et al. 2017	MARINE	32	34	333	0.3	0.1	NA	NA	NA	NA	0.00101	yes	https://doi.org/10.1016/j.marpolbul.2016.12.052
van der Hal et al. 2017	MARINE	32	34	333	0.3	0.1	NA	NA	NA	NA	0.00104	yes	https://doi.org/10.1016/j.marpolbul.2016.12.052
van der Hal et al. 2017	MARINE	32	34	333	0.3	0.1	NA	NA	NA	NA	0.00113	yes	https://doi.org/10.1016/j.marpolbul.2016.12.052
van der Hal et al. 2017	MARINE	32	34	333	0.3	0.1	NA	NA	NA	NA	0.00114	yes	https://doi.org/10.1016/j.marpolbul.2016.12.052
van der Hal et al. 2017	MARINE	32	34	333	0.3	0.1	NA	NA	NA	NA	0.00114	yes	https://doi.org/10.1016/j.marpolbul.2016.12.052
van der Hal et al. 2017	MARINE	32	34	333	0.3	0.1	NA	NA	NA	NA	0.00123	yes	https://doi.org/10.1016/j.marpolbul.2016.12.052
van der Hal et al. 2017	MARINE	32	34	333	0.3	0.1	NA	NA	NA	NA	0.00129	yes	https://doi.org/10.1016/j.marpolbul.2016.12.052
van der Hal et al. 2017	MARINE	32	34	333	0.3	0.1	NA	NA	NA	NA	0.0013	yes	https://doi.org/10.1016/j.marpolbul.2016.12.052
van der Hal et al. 2017	MARINE	32	34	333	0.3	0.1	NA	NA	NA	NA	0.00136	yes	https://doi.org/10.1016/j.marpolbul.2016.12.052
van der Hal et al. 2017	MARINE	32	34	333	0.3	0.1	NA	NA	NA	NA	0.00141	yes	https://doi.org/10.1016/j.marpolbul.2016.12.052
van der Hal et al. 2017	MARINE	32	34	333	0.3	0.1	NA	NA	NA	NA	0.00151	yes	https://doi.org/10.1016/j.marpolbul.2016.12.052
van der Hal et al. 2017	MARINE	32	34	333	0.3	0.1	NA	NA	NA	NA	0.00151	yes	https://doi.org/10.1016/j.marpolbul.2016.12.052
van der Hal et al. 2017	MARINE	32	34	333	0.3	0.1	NA	NA	NA	NA	0.00154	yes	https://doi.org/10.1016/j.marpolbul.2016.12.052
van der Hal et al. 2017	MARINE	32	34	333	0.3	0.1	NA	NA	NA	NA	0.00157	yes	https://doi.org/10.1016/j.marpolbul.2016.12.052
van der Hal et al. 2017	MARINE	32	34	333	0.3	0.1	NA	NA	NA	NA	0.00168	yes	https://doi.org/10.1016/j.marpolbul.2016.12.052
van der Hal et al. 2017	MARINE	32	34	333	0.3	0.1	NA	NA	NA	NA	0.00172	yes	https://doi.org/10.1016/j.marpolbul.2016.12.052
van der Hal et al. 2017	MARINE	32	34	333	0.3	0.1	NA	NA	NA	NA	0.00174	yes	https://doi.org/10.1016/j.marpolbul.2016.12.052
van der Hal et al. 2017	MARINE	32	34	333	0.3	0.1	NA	NA	NA	NA	0.00181	yes	https://doi.org/10.1016/j.marpolbul.2016.12.052
van der Hal et al. 2017	MARINE	32	34	333	0.3	0.1	NA	NA	NA	NA	0.00187	yes	https://doi.org/10.1016/j.marpolbul.2016.12.052
van der Hal et al. 2017	MARINE	32	34	333	0.3	0.1	NA	NA	NA	NA	0.00196	yes	https://doi.org/10.1016/j.marpolbul.2016.12.052
van der Hal et al. 2017	MARINE	32	34	333	0.3	0.1	NA	NA	NA	NA	0.00201	yes	https://doi.org/10.1016/j.marpolbul.2016.12.052
van der Hal et al. 2017	MARINE	32	34	333	0.3	0.1	NA	NA	NA	NA	0.00202	yes	https://doi.org/10.1016/j.marpolbul.2016.12.052
van der Hal et al. 2017	MARINE	32	34	333	0.3	0.1	NA	NA	NA	NA	0.00205	yes	https://doi.org/10.1016/j.marpolbul.2016.12.052
van der Hal et al. 2017	MARINE	32	34	333	0.3	0.1	NA	NA	NA	NA	0.00213	yes	https://doi.org/10.1016/j.marpolbul.2016.12.052
van der Hal et al. 2017	MARINE	32	34	333	0.3	0.1	NA	NA	NA	NA	0.00213	yes	https://doi.org/10.1016/j.marpolbul.2016.12.052
van der Hal et al. 2017	MARINE	32	34	333	0.3	0.1	NA	NA	NA	NA	0.00216	yes	https://doi.org/10.1016/j.marpolbul.2016.12.052
van der Hal et al. 2017	MARINE	32	34	333	0.3	0.1	NA	NA	NA	NA	0.0022	yes	https://doi.org/10.1016/j.marpolbul.2016.12.052
van der Hal et al. 2017	MARINE	32	34	333	0.3	0.1	NA	NA	NA	NA	0.00223	yes	https://doi.org/10.1016/j.marpolbul.2016.12.052
van der Hal et al. 2017	MARINE	32	34	333	0.3	0.1	NA	NA	NA	NA	0.00226	yes	https://doi.org/10.1016/j.marpolbul.2016.12.052
van der Hal et al. 2017	MARINE	32	34	333	0.3	0.1	NA	NA	NA	NA	0.00236	yes	https://doi.org/10.1016/j.marpolbul.2016.12.052
van der Hal et al. 2017	MARINE	32	34	333	0.3	0.1	NA	NA	NA	NA	0.00239	yes	https://doi.org/10.1016/j.marpolbul.2016.12.052
van der Hal et al. 2017	MARINE	32	34	333	0.3	0.1	NA	NA	NA	NA	0.00246	yes	https://doi.org/10.1016/j.marpolbul.2016.12.052
van der Hal et al. 2017	MARINE	32	34	333	0.3	0.1	NA	NA	NA	NA	0.00246	yes	https://doi.org/10.1016/j.marpolbul.2016.12.052
van der Hal et al. 2017	MARINE	32	34	333	0.3	0.1	NA	NA	NA	NA	0.0026	yes	https://doi.org/10.1016/j.marpolbul.2016.12.052
van der Hal et al. 2017	MARINE	32	34	333	0.3	0.1	NA	NA	NA	NA	0.00261	yes	https://doi.org/10.1016/j.marpolbul.2016.12.052
van der Hal et al. 2017	MARINE	32	34	333	0.3	0.1	NA	NA	NA	NA	0.00265	yes	https://doi.org/10.1016/j.marpolbul.2016.12.052
van der Hal et al. 2017	MARINE	32	34	333	0.3	0.1	NA	NA	NA	NA	0.00266	yes	https://doi.org/10.1016/j.marpolbul.2016.12.052
van der Hal et al. 2017	MARINE	32	34	333	0.3	0.1	NA	NA	NA	NA	0.00308	yes	https://doi.org/10.1016/j.marpolbul.2016.12.052
van der Hal et al. 2017	MARINE	32	34	333	0.3	0.1	NA	NA	NA	NA	0.00309	yes	https://doi.org/10.1016/j.marpolbul.2016.12.052
van der Hal et al. 2017	MARINE	32	34	333	0.3	0.1	NA	NA	NA	NA	0.00316	yes	https://doi.org/10.1016/j.marpolbul.2016.12.052
van der Hal et al. 2017	MARINE	32	34	333	0.3	0.1	NA	NA	NA	NA	0.00318	yes	https://doi.org/10.1016/j.marpolbul.2016.12.052
van der Hal et al. 2017	MARINE	32	34	333	0.3	0.1	NA	NA	NA	NA	0.00396	yes	https://doi.org/10.1016/j.marpolbul.2016.12.052
van der Hal et al. 2017	MARINE	32	34	333	0.3	0.1	NA	NA	NA	NA	0.00402	yes	https://doi.org/10.1016/j.marpolbul.2016.12.052
van der Hal et al. 2017	MARINE	32	34	333	0.3	0.1	NA	NA	NA	NA	0.00425	yes	https://doi.org/10.1016/j.marpolbul.2016.12.052
van der Hal et al. 2017	MARINE	32	34	333	0.3	0.1	NA	NA	NA	NA	0.00468	yes	https://doi.org/10.1016/j.marpolbul.2016.12.052
van der Hal et al. 2017	MARINE	32	34	333	0.3	0.1	NA	NA	NA	NA	0.00483	yes	https://doi.org/10.1016/j.marpolbul.2016.12.052
van der Hal et al. 2017	MARINE	32	34	333	0.3	0.1	NA	NA	NA	NA	0.00521	yes	https://doi.org/10.1016/j.marpolbul.2016.12.052
van der Hal et al. 2017	MARINE	32	34	333	0.3	0.1	NA	NA	NA	NA	0.0058	yes	https://doi.org/10.1016/j.marpolbul.2016.12.052
van der Hal et al. 2017	MARINE	32	34	333	0.3	0.1	NA	NA	NA	NA	0.00597	yes	https://doi.org/10.1016/j.marpolbul.2016.12.052
van der Hal et al. 2017	MARINE	32	34	333	0.3	0.1	NA	NA	NA	NA	0.00622	yes	https://doi.org/10.1016/j.marpolbul.2016.12.052
van der Hal et al. 2017	MARINE	32	34	333	0.3	0.1	NA	NA	NA	NA	0.00634	yes	https://doi.org/10.1016/j.marpolbul.2016.12.052
van der Hal et al. 2017	MARINE	32	34	333	0.3	0.1	NA	NA	NA	NA	0.00642	yes	https://doi.org/10.1016/j.marpolbul.2016.12.052
van der Hal et al. 2017	MARINE	32	34	333	0.3	0.1	NA	NA	NA	NA	0.00646	yes	https://doi.org/10.1016/j.marpolbul.2016.12.052
van der Hal et al. 2017	MARINE	32	34	333	0.3	0.1	NA	NA	NA	NA	0.00691	yes	https://doi.org/10.1016/j.marpolbul.2016.12.052
van der Hal et al. 2017	MARINE	32	34	333	0.3	0.1	NA	NA	NA	NA	0.00704	yes	https://doi.org/10.1016/j.marpolbul.2016.12.052
van der Hal et al. 2017	MARINE	32	34	333	0.3	0.1	NA	NA	NA	NA	0.00747	yes	https://doi.org/10.1016/j.marpolbul.2016.12.052
van der Hal et al. 2017	MARINE	32	34	333	0.3	0.1	NA	NA	NA	NA	0.00877	yes	https://doi.org/10.1016/j.marpolbul.2016.12.052
van der Hal et al. 2017	MARINE	32	34	333	0.3	0.1	NA	NA	NA	NA	0.00921	yes	https://doi.org/10.1016/j.marpolbul.2016.12.052
van der Hal et al. 2017	MARINE	32	34	333	0.3	0.1	NA	NA	NA	NA	0.00956	yes	https://doi.org/10.1016/j.marpolbul.2016.12.052
van der Hal et al. 2017	MARINE	32	34	333	0.3	0.1	NA	NA	NA	NA	0.01022	yes	https://doi.org/10.1016/j.marpolbul.2016.12.052
van der Hal et al. 2017	MARINE	32	34	333	0.3	0.1	NA	NA	NA	NA	0.01051	yes	https://doi.org/10.1016/j.marpolbul.2016.12.052
van der Hal et al. 2017	MARINE	32	34	333	0.3	0.1	NA	NA	NA	NA	0.01151	yes	https://doi.org/10.1016/j.marpolbul.2016.12.052
van der Hal et al. 2017	MARINE	32	34	333	0.3	0.1	NA	NA	NA	NA	0.01221	yes	https://doi.org/10.1016/j.marpolbul.2016.12.052
van der Hal et al. 2017	MARINE	32	34	333	0.3	0.1	NA	NA	NA	NA	0.01312	yes	https://doi.org/10.1016/j.marpolbul.2016.12.052
van der Hal et al. 2017	MARINE	32	34	333	0.3	0.1	NA	NA	NA	NA	0.01794	yes	https://doi.org/10.1016/j.marpolbul.2016.12.052
van der Hal et al. 2017	MARINE	32	34	333	0.3	0.1	NA	NA	NA	NA	0.01849	yes	https://doi.org/10.1016/j.marpolbul.2016.12.052
van der Hal et al. 2017	MARINE	32	34	333	0.3	0.1	NA	NA	NA	NA	0.01899	yes	https://doi.org/10.1016/j.marpolbul.2016.12.052
van der Hal et al. 2017	MARINE	32	34	333	0.3	0.1	NA	NA	NA	NA	0.01962	yes	https://doi.org/10.1016/j.marpolbul.2016.12.052
van der Hal et al. 2017	MARINE	32	34	333	0.3	0.1	NA	NA	NA	NA	0.02025	yes	https://doi.org/10.1016/j.marpolbul.2016.12.052
van der Hal et al. 2017	MARINE	32	34	333	0.3	0.1	NA	NA	NA	NA	0.02549	yes	https://doi.org/10.1016/j.marpolbul.2016.12.052
van der Hal et al. 2017	MARINE	32	34	333	0.3	0.1	NA	NA	NA	NA	0.02718	yes	https://doi.org/10.1016/j.marpolbul.2016.12.052
van der Hal et al. 2017	MARINE	32	34	333	0.3	0.1	NA	NA	NA	NA	0.02836	yes	https://doi.org/10.1016/j.marpolbul.2016.12.052
van der Hal et al. 2017	MARINE	32	34	333	0.3	0.1	NA	NA	NA	NA	0.05433	yes	https://doi.org/10.1016/j.marpolbul.2016.12.052
van der Hal et al. 2017	MARINE	32	34	333	0.3	0.1	NA	NA	NA	NA	0.3241	yes	https://doi.org/10.1016/j.marpolbul.2016.12.052
Tsang et al. 2017	MARINE	22.4992	113.9701	153	NA	NA	NA	NA	NA	NA	0.00068	yes	https://doi.org/10.1016/j.marpolbul.2016.11.003
Tsang et al. 2017	MARINE	22.4992	113.9701	153	NA	NA	NA	NA	NA	NA	0.00221	yes	https://doi.org/10.1016/j.marpolbul.2016.11.003
Tsang et al. 2017	MARINE	22.4992	113.9701	153	NA	NA	NA	NA	NA	NA	0.07625	yes	https://doi.org/10.1016/j.marpolbul.2016.11.003
Tsang et al. 2017	MARINE	22.4992	113.9701	153	NA	NA	NA	NA	NA	NA	0.00034	yes	https://doi.org/10.1016/j.marpolbul.2016.11.003
Tsang et al. 2017	MARINE	22.4992	113.9701	153	NA	NA	NA	NA	NA	NA	0.00164	yes	https://doi.org/10.1016/j.marpolbul.2016.11.003
Tsang et al. 2017	MARINE	22.4992	113.9701	153	NA	NA	NA	NA	NA	NA	0.14819	yes	https://doi.org/10.1016/j.marpolbul.2016.11.003
Tsang et al. 2017	MARINE	22.345556	114.1	153	NA	NA	NA	NA	NA	NA	0.00719	yes	https://doi.org/10.1016/j.marpolbul.2016.11.003
Tsang et al. 2017	MARINE	22.345556	114.1	153	NA	NA	NA	NA	NA	NA	0.00059	yes	https://doi.org/10.1016/j.marpolbul.2016.11.003
Tsang et al. 2017	MARINE	22.345556	114.1	153	NA	NA	NA	NA	NA	NA	0.0521	yes	https://doi.org/10.1016/j.marpolbul.2016.11.003
Tsang et al. 2017	MARINE	22.345556	114.1	153	NA	NA	NA	NA	NA	NA	0.01187	yes	https://doi.org/10.1016/j.marpolbul.2016.11.003
Tsang et al. 2017	MARINE	22.345556	114.1	153	NA	NA	NA	NA	NA	NA	0.01635	yes	https://doi.org/10.1016/j.marpolbul.2016.11.003
Tsang et al. 2017	MARINE	22.345556	114.1	153	NA	NA	NA	NA	NA	NA	0.05728	yes	https://doi.org/10.1016/j.marpolbul.2016.11.003
Tsang et al. 2017	MARINE	22.287753	114.173619	153	NA	NA	NA	NA	NA	NA	0.001	yes	https://doi.org/10.1016/j.marpolbul.2016.11.003
Tsang et al. 2017	MARINE	22.287753	114.173619	153	NA	NA	NA	NA	NA	NA	0.00046	yes	https://doi.org/10.1016/j.marpolbul.2016.11.003
Tsang et al. 2017	MARINE	22.287753	114.173619	153	NA	NA	NA	NA	NA	NA	0.35642	yes	https://doi.org/10.1016/j.marpolbul.2016.11.003
Tsang et al. 2017	MARINE	22.287753	114.173619	153	NA	NA	NA	NA	NA	NA	0.003	yes	https://doi.org/10.1016/j.marpolbul.2016.11.003
Tsang et al. 2017	MARINE	22.287753	114.173619	153	NA	NA	NA	NA	NA	NA	0.00048	yes	https://doi.org/10.1016/j.marpolbul.2016.11.003
Tsang et al. 2017	MARINE	22.287753	114.173619	153	NA	NA	NA	NA	NA	NA	0.27208	yes	https://doi.org/10.1016/j.marpolbul.2016.11.003
Tsang et al. 2017	MARINE	22.287753	114.173619	153	NA	NA	NA	NA	NA	NA	0.001	yes	https://doi.org/10.1016/j.marpolbul.2016.11.003
Tsang et al. 2017	MARINE	22.287753	114.173619	153	NA	NA	NA	NA	NA	NA	0.00224	yes	https://doi.org/10.1016/j.marpolbul.2016.11.003
Tsang et al. 2017	MARINE	22.287753	114.173619	153	NA	NA	NA	NA	NA	NA	0.20878	yes	https://doi.org/10.1016/j.marpolbul.2016.11.003
Tsang et al. 2017	MARINE	22.445	114.17	153	NA	NA	NA	NA	NA	NA	0.00098	yes	https://doi.org/10.1016/j.marpolbul.2016.11.003
Tsang et al. 2017	MARINE	22.445	114.17	153	NA	NA	NA	NA	NA	NA	0.00773	yes	https://doi.org/10.1016/j.marpolbul.2016.11.003
Tsang et al. 2017	MARINE	22.445	114.17	153	NA	NA	NA	NA	NA	NA	0.02484	yes	https://doi.org/10.1016/j.marpolbul.2016.11.003
Tsang et al. 2017	MARINE	22.421944	114.2325	153	NA	NA	NA	NA	NA	NA	0.00032	yes	https://doi.org/10.1016/j.marpolbul.2016.11.003
Tsang et al. 2017	MARINE	22.421944	114.2325	153	NA	NA	NA	NA	NA	NA	0.00365	yes	https://doi.org/10.1016/j.marpolbul.2016.11.003
Tsang et al. 2017	MARINE	22.421944	114.2325	153	NA	NA	NA	NA	NA	NA	0.00131	yes	https://doi.org/10.1016/j.marpolbul.2016.11.003
Cable et al. 2017	LAKE	44.8	-82.4	100	0.61	0.16	2401.400554	NA	NA	0	0	yes	https://doi.org/10.3389/fenvs.2017.00045
Cable et al. 2017	LAKE	44.8	-82.4	100	0.61	0.16	917.8751059	NA	NA	0.153597761	9.60E-04	yes	https://doi.org/10.3389/fenvs.2017.00045
Cable et al. 2017	LAKE	44.8	-82.4	100	0.61	0.16	789.3414183	NA	NA	0.014537955	9.09E-05	yes	https://doi.org/10.3389/fenvs.2017.00045
Cable et al. 2017	LAKE	44.8	-82.4	100	0.61	0.16	185.1014091	NA	NA	0.008856466	5.54E-05	yes	https://doi.org/10.3389/fenvs.2017.00045
Cable et al. 2017	LAKE	44.8	-82.4	100	0.61	0.16	7.846923847	NA	NA	0.012396952	7.75E-05	yes	https://doi.org/10.3389/fenvs.2017.00045
Cable et al. 2017	LAKE	44.8	-82.4	100	0.61	0.16	608.3247093	NA	NA	0.016169104	1.01E-04	yes	https://doi.org/10.3389/fenvs.2017.00045
Cable et al. 2017	LAKE	44.8	-82.4	100	0.61	0.16	243.012782	NA	NA	0.013491836	8.43E-05	yes	https://doi.org/10.3389/fenvs.2017.00045
Cable et al. 2017	LAKE	44.8	-82.4	100	0.61	0.16	246.2106722	NA	NA	0	0	yes	https://doi.org/10.3389/fenvs.2017.00045
Cable et al. 2017	LAKE	44.8	-82.4	100	0.61	0.16	477.2380842	NA	NA	0.013740264	8.59E-05	yes	https://doi.org/10.3389/fenvs.2017.00045
Cable et al. 2017	LAKE	44.8	-82.4	100	0.61	0.16	1051.004081	NA	NA	0.007798943	4.87E-05	yes	https://doi.org/10.3389/fenvs.2017.00045
Cable et al. 2017	LAKE	44.8	-82.4	100	0.61	0.16	-382.1881882	NA	NA	0.002542017	1.59E-05	yes	https://doi.org/10.3389/fenvs.2017.00045
Cable et al. 2017	LAKE	44.8	-82.4	100	0.61	0.16	238.7937168	NA	NA	0.823812762	0.00514883	yes	https://doi.org/10.3389/fenvs.2017.00045
Cable et al. 2017	LAKE	44.8	-82.4	100	0.61	0.16	1205.094017	NA	NA	0.261186464	1.63E-03	yes	https://doi.org/10.3389/fenvs.2017.00045
Cable et al. 2017	LAKE	44.8	-82.4	100	0.61	0.16	1546.677062	NA	NA	0	0	yes	https://doi.org/10.3389/fenvs.2017.00045
Cable et al. 2017	LAKE	44.8	-82.4	100	0.61	0.16	1504.916378	NA	NA	0.001089326	6.81E-06	yes	https://doi.org/10.3389/fenvs.2017.00045
Cable et al. 2017	LAKE	44.8	-82.4	100	0.61	0.16	874.0989451	NA	NA	0	0	yes	https://doi.org/10.3389/fenvs.2017.00045
Cable et al. 2017	LAKE	44.8	-82.4	100	0.61	0.16	2286.195888	NA	NA	0	0	yes	https://doi.org/10.3389/fenvs.2017.00045
Cable et al. 2017	LAKE	44.8	-82.4	100	0.61	0.16	1979.305921	NA	NA	0.000828242	5.18E-06	yes	https://doi.org/10.3389/fenvs.2017.00045
Cable et al. 2017	LAKE	44.8	-82.4	100	0.61	0.16	1459.39347	NA	NA	0.126933489	7.93E-04	yes	https://doi.org/10.3389/fenvs.2017.00045
Cable et al. 2017	LAKE	44.8	-82.4	100	0.61	0.16	1647.289674	NA	NA	0	0	yes	https://doi.org/10.3389/fenvs.2017.00045
Cable et al. 2017	LAKE	44.8	-82.4	100	0.61	0.16	1558.044352	NA	NA	0.002104361	1.32E-05	yes	https://doi.org/10.3389/fenvs.2017.00045
Cable et al. 2017	LAKE	44.8	-82.4	100	0.61	0.16	1431.95611	NA	NA	0.184317399	1.15E-03	yes	https://doi.org/10.3389/fenvs.2017.00045
Cable et al. 2017	LAKE	44.8	-82.4	100	0.61	0.16	1509.807269	NA	NA	0.17589912	1.10E-03	yes	https://doi.org/10.3389/fenvs.2017.00045
Cable et al. 2017	LAKE	44.8	-82.4	100	0.61	0.16	1853.056441	NA	NA	0.153047987	9.57E-04	yes	https://doi.org/10.3389/fenvs.2017.00045
Cable et al. 2017	LAKE	44.8	-82.4	100	0.61	0.16	1718.422576	NA	NA	0.176486638	1.10E-03	yes	https://doi.org/10.3389/fenvs.2017.00045
Cable et al. 2017	LAKE	44.8	-82.4	100	0.61	0.16	1599.966274	NA	NA	0.233611584	1.46E-03	yes	https://doi.org/10.3389/fenvs.2017.00045
Cable et al. 2017	LAKE	44.8	-82.4	100	0.61	0.16	1688.781628	NA	NA	0.290247079	1.81E-03	yes	https://doi.org/10.3389/fenvs.2017.00045
Cable et al. 2017	LAKE	42.466667	-82.666667	100	0.61	0.16	1792.753369	NA	NA	0.002743285	1.71E-05	yes	https://doi.org/10.3389/fenvs.2017.00045
Cable et al. 2017	LAKE	42.466667	-82.666667	100	0.61	0.16	1113.32263	NA	NA	0	0	yes	https://doi.org/10.3389/fenvs.2017.00045
Cable et al. 2017	LAKE	42.466667	-82.666667	100	0.61	0.16	1679.080465	NA	NA	0.002929004	1.83E-05	yes	https://doi.org/10.3389/fenvs.2017.00045
Cable et al. 2017	LAKE	42.466667	-82.666667	100	0.61	0.16	1737.153076	NA	NA	0.440705993	2.75E-03	yes	https://doi.org/10.3389/fenvs.2017.00045
Cable et al. 2017	LAKE	42.466667	-82.666667	100	0.61	0.16	3419.028336	NA	NA	0.398924575	2.49E-03	yes	https://doi.org/10.3389/fenvs.2017.00045
Cable et al. 2017	LAKE	42.466667	-82.666667	100	0.61	0.16	1911.370909	NA	NA	1.228197511	0.007676234	yes	https://doi.org/10.3389/fenvs.2017.00045
Cable et al. 2017	LAKE	42.466667	-82.666667	100	0.61	0.16	1653.981058	NA	NA	0.027752216	1.73E-04	yes	https://doi.org/10.3389/fenvs.2017.00045
Cable et al. 2017	LAKE	42.466667	-82.666667	100	0.61	0.16	1692.060137	NA	NA	0.655908168	0.004099426	yes	https://doi.org/10.3389/fenvs.2017.00045
Cable et al. 2017	RIVER	42.051667	-83.151389	100	0.61	0.16	1711.193732	NA	NA	0.040236514	2.51E-04	yes	https://doi.org/10.3389/fenvs.2017.00045
Cable et al. 2017	RIVER	42.051667	-83.151389	100	0.61	0.16	1570.889659	NA	NA	0.01252292	7.83E-05	yes	https://doi.org/10.3389/fenvs.2017.00045
Cable et al. 2017	RIVER	42.051667	-83.151389	100	0.61	0.16	2167.121506	NA	NA	0.007564617	4.73E-05	yes	https://doi.org/10.3389/fenvs.2017.00045
Cable et al. 2017	LAKE	42.051667	-83.151389	100	0.61	0.16	1690.603296	NA	NA	0.058180803	3.64E-04	yes	https://doi.org/10.3389/fenvs.2017.00045
Cable et al. 2017	LAKE	42.051667	-83.151389	100	0.61	0.16	1598.165781	NA	NA	0.670851037	0.004192819	yes	https://doi.org/10.3389/fenvs.2017.00045
Cable et al. 2017	LAKE	42.051667	-83.151389	100	0.61	0.16	1512.03773	NA	NA	0.603896815	3.77E-03	yes	https://doi.org/10.3389/fenvs.2017.00045
Cable et al. 2017	LAKE	42.2	-81.2	100	0.61	0.16	1493.387849	NA	NA	0.003293204	2.06E-05	yes	https://doi.org/10.3389/fenvs.2017.00045
Cable et al. 2017	LAKE	42.2	-81.2	100	0.61	0.16	1576.022407	NA	NA	0.003120535	1.95E-05	yes	https://doi.org/10.3389/fenvs.2017.00045
Cable et al. 2017	LAKE	42.2	-81.2	100	0.61	0.16	1226.189343	NA	NA	0.002673884	1.67E-05	yes	https://doi.org/10.3389/fenvs.2017.00045
Cable et al. 2017	LAKE	42.2	-81.2	100	0.61	0.16	1619.099869	NA	NA	0.005062517	3.16E-05	yes	https://doi.org/10.3389/fenvs.2017.00045
Cable et al. 2017	LAKE	42.2	-81.2	100	0.61	0.16	1831.289289	NA	NA	0.130424283	8.15E-04	yes	https://doi.org/10.3389/fenvs.2017.00045
Cable et al. 2017	LAKE	42.2	-81.2	100	0.61	0.16	1880.950643	NA	NA	0.067980965	4.25E-04	yes	https://doi.org/10.3389/fenvs.2017.00045
Cable et al. 2017	LAKE	42.2	-81.2	100	0.61	0.16	1803.851929	NA	NA	0.007270416	4.54E-05	yes	https://doi.org/10.3389/fenvs.2017.00045
Cable et al. 2017	LAKE	42.2	-81.2	100	0.61	0.16	1921.421421	NA	NA	0.030714966	1.92E-04	yes	https://doi.org/10.3389/fenvs.2017.00045
Cable et al. 2017	LAKE	42.2	-81.2	100	0.61	0.16	1837.846308	NA	NA	0.005351953	3.34E-05	yes	https://doi.org/10.3389/fenvs.2017.00045
Cable et al. 2017	LAKE	42.2	-81.2	100	0.61	0.16	1731.885963	NA	NA	0	0	yes	https://doi.org/10.3389/fenvs.2017.00045
Cable et al. 2017	LAKE	42.2	-81.2	100	0.61	0.16	1629.741588	NA	NA	0.001005892	6.29E-06	yes	https://doi.org/10.3389/fenvs.2017.00045
Cable et al. 2017	LAKE	42.2	-81.2	100	0.61	0.16	1696.816663	NA	NA	0	0	yes	https://doi.org/10.3389/fenvs.2017.00045
Cable et al. 2017	LAKE	42.2	-81.2	100	0.61	0.16	1641.296989	NA	NA	0.00099881	6.24E-06	yes	https://doi.org/10.3389/fenvs.2017.00045
Cable et al. 2017	LAKE	42.2	-81.2	100	0.61	0.16	821.2934473	NA	NA	0.007984207	4.99E-05	yes	https://doi.org/10.3389/fenvs.2017.00045
Cable et al. 2017	LAKE	42.2	-81.2	100	0.61	0.16	1651.77747	NA	NA	0.273922501	1.71E-03	yes	https://doi.org/10.3389/fenvs.2017.00045
Cable et al. 2017	LAKE	42.2	-81.2	100	0.61	0.16	1615.928852	NA	NA	0.00101449	6.34E-06	yes	https://doi.org/10.3389/fenvs.2017.00045
Cable et al. 2017	LAKE	42.2	-81.2	100	0.61	0.16	1543.344806	NA	NA	0.002124405	1.33E-05	yes	https://doi.org/10.3389/fenvs.2017.00045
Cable et al. 2017	LAKE	42.2	-81.2	100	0.61	0.16	1482.181797	NA	NA	0.001106035	6.91E-06	yes	https://doi.org/10.3389/fenvs.2017.00045
Cable et al. 2017	LAKE	42.2	-81.2	100	0.61	0.16	1374.447832	NA	NA	1.24520944	0.007782559	yes	https://doi.org/10.3389/fenvs.2017.00045
Cable et al. 2017	LAKE	42.2	-81.2	100	0.61	0.16	1412.204435	NA	NA	0.006965041	4.35E-05	yes	https://doi.org/10.3389/fenvs.2017.00045
Cable et al. 2017	LAKE	42.2	-81.2	100	0.61	0.16	1410.511435	NA	NA	0.019757976	1.23E-04	yes	https://doi.org/10.3389/fenvs.2017.00045
Cable et al. 2017	LAKE	42.2	-81.2	100	0.61	0.16	1694.290598	NA	NA	0.00774056	4.84E-05	yes	https://doi.org/10.3389/fenvs.2017.00045
Cable et al. 2017	LAKE	42.2	-81.2	100	0.61	0.16	1826.85524	NA	NA	0.012563017	7.85E-05	yes	https://doi.org/10.3389/fenvs.2017.00045
Cable et al. 2017	LAKE	42.2	-81.2	100	0.61	0.16	1673.840225	NA	NA	0.006855738	4.28E-05	yes	https://doi.org/10.3389/fenvs.2017.00045
Cable et al. 2017	RIVER	43.078	-79.077	100	0.61	0.16	1973.313236	NA	NA	0.001661514	1.04E-05	yes	https://doi.org/10.3389/fenvs.2017.00045
Cable et al. 2017	RIVER	43.078	-79.077	100	0.61	0.16	1917.014245	NA	NA	0.00342062	2.14E-05	yes	https://doi.org/10.3389/fenvs.2017.00045
Cable et al. 2017	RIVER	43.078	-79.077	100	0.61	0.16	2052.588666	NA	NA	0.297904505	1.86E-03	yes	https://doi.org/10.3389/fenvs.2017.00045
Cable et al. 2017	LAKE	42.2	-81.2	100	0.61	0.16	1688.674136	NA	NA	0.043685461	2.73E-04	yes	https://doi.org/10.3389/fenvs.2017.00045
Cable et al. 2017	LAKE	42.2	-81.2	100	0.61	0.16	1621.625934	NA	NA	0.004043705	2.53E-05	yes	https://doi.org/10.3389/fenvs.2017.00045
Cable et al. 2017	LAKE	42.2	-81.2	100	0.61	0.16	1852.303996	NA	NA	0.104433559	6.53E-04	yes	https://doi.org/10.3389/fenvs.2017.00045
Cable et al. 2017	LAKE	42.2	-81.2	100	0.61	0.16	1871.86756	NA	NA	0.070938197	4.43E-04	yes	https://doi.org/10.3389/fenvs.2017.00045
Cable et al. 2017	LAKE	42.2	-81.2	100	0.61	0.16	1869.82521	NA	NA	0.032439266	2.03E-04	yes	https://doi.org/10.3389/fenvs.2017.00045
Cable et al. 2017	LAKE	42.2	-81.2	100	0.61	0.16	1927.252868	NA	NA	0.301116684	1.88E-03	yes	https://doi.org/10.3389/fenvs.2017.00045
Cable et al. 2017	LAKE	42.2	-81.2	100	0.61	0.16	1898.229999	NA	NA	0.041453641	2.59E-04	yes	https://doi.org/10.3389/fenvs.2017.00045
Cable et al. 2017	LAKE	42.2	-81.2	100	0.61	0.16	1852.760838	NA	NA	0.007078493	4.42E-05	yes	https://doi.org/10.3389/fenvs.2017.00045
Cable et al. 2017	LAKE	42.2	-81.2	100	0.61	0.16	1937.088396	NA	NA	0.036390595	2.27E-04	yes	https://doi.org/10.3389/fenvs.2017.00045
Cable et al. 2017	LAKE	42.2	-81.2	100	0.61	0.16	1588.330253	NA	NA	0.002064236	1.29E-05	yes	https://doi.org/10.3389/fenvs.2017.00045
Cable et al. 2017	LAKE	42.2	-81.2	100	0.61	0.16	1809.065296	NA	NA	0.004530914	2.83E-05	yes	https://doi.org/10.3389/fenvs.2017.00045
Cable et al. 2017	LAKE	42.2	-81.2	100	0.61	0.16	1595.989066	NA	NA	0.505365227	3.16E-03	yes	https://doi.org/10.3389/fenvs.2017.00045
Cable et al. 2017	LAKE	42.2	-81.2	100	0.61	0.16	1060.14091	NA	NA	0.003092691	1.93E-05	yes	https://doi.org/10.3389/fenvs.2017.00045
Cable et al. 2017	LAKE	42.2	-81.2	100	0.61	0.16	NA	NA	NA	0.007731728	4.83E-05	yes	https://doi.org/10.3389/fenvs.2017.00045
Cable et al. 2017	LAKE	42.2	-81.2	100	0.61	0.16	NA	NA	NA	0.012370765	7.73E-05	yes	https://doi.org/10.3389/fenvs.2017.00045
Cable et al. 2017	RIVER	42.051667	-83.151389	100	0.61	0.16	1342.872026	NA	NA	0.170908452	1.07E-03	yes	https://doi.org/10.3389/fenvs.2017.00045
Cable et al. 2017	RIVER	42.051667	-83.151389	100	0.61	0.16	1896.832602	NA	NA	0.071733036	4.48E-04	yes	https://doi.org/10.3389/fenvs.2017.00045
Cable et al. 2017	RIVER	42.051667	-83.151389	100	0.61	0.16	1412.392546	NA	NA	0.002321372	1.45E-05	yes	https://doi.org/10.3389/fenvs.2017.00045
Cable et al. 2017	LAKE	42.2	-81.2	100	0.61	0.16	1268.487487	NA	NA	0.152498717	9.53E-04	yes	https://doi.org/10.3389/fenvs.2017.00045
Cable et al. 2017	LAKE	42.2	-81.2	100	0.61	0.16	1196.010934	NA	NA	0.030154886	1.88E-04	yes	https://doi.org/10.3389/fenvs.2017.00045
Cable et al. 2017	LAKE	46.866111	-88.421667	100	0.61	0.16	1473.663048	NA	NA	0.008899425	5.56E-05	yes	https://doi.org/10.3389/fenvs.2017.00045
Cable et al. 2017	LAKE	46.866111	-88.421667	100	0.61	0.16	1481.698083	NA	NA	0.005531978	3.46E-05	yes	https://doi.org/10.3389/fenvs.2017.00045
Cable et al. 2017	LAKE	46.866111	-88.421667	100	0.61	0.16	1417.175945	NA	NA	0.001156769	7.23E-06	yes	https://doi.org/10.3389/fenvs.2017.00045
Cable et al. 2017	LAKE	46.866111	-88.421667	100	0.61	0.16	1607.195118	NA	NA	0.246840789	1.54E-03	yes	https://doi.org/10.3389/fenvs.2017.00045
Cable et al. 2017	LAKE	46.866111	-88.421667	100	0.61	0.16	1574.302533	NA	NA	0.002082629	1.30E-05	yes	https://doi.org/10.3389/fenvs.2017.00045
Cable et al. 2017	LAKE	46.866111	-88.421667	100	0.61	0.16	1542.511743	NA	NA	0.002125552	1.33E-05	yes	https://doi.org/10.3389/fenvs.2017.00045
Anderson et al. 2017	LAKE	53.61286	97.96458	333	0.61	0.18	NA	NA	NA	7.48E-01	1.35E-04	yes	https://doi.org/10.1016/j.envpol.2017.02.072
Anderson et al. 2017	LAKE	53.21349	99.23345	333	0.61	0.18	NA	NA	NA	2.31E-01	4.16E-05	yes	https://doi.org/10.1016/j.envpol.2017.02.072
Anderson et al. 2017	LAKE	52.17458	97.85156	333	0.61	0.18	NA	NA	NA	2.49E-01	4.49E-05	yes	https://doi.org/10.1016/j.envpol.2017.02.072
Anderson et al. 2017	LAKE	53.38208	98.44235	333	0.61	0.18	NA	NA	NA	1.93E-01	3.48E-05	yes	https://doi.org/10.1016/j.envpol.2017.02.072
Anderson et al. 2017	LAKE	52.89907	98.24265	333	0.61	0.18	NA	NA	NA	2.26E-01	4.07E-05	yes	https://doi.org/10.1016/j.envpol.2017.02.072
Anderson et al. 2017	LAKE	51.77651	96.86408	333	0.61	0.18	NA	NA	NA	2.83E-01	5.10E-05	yes	https://doi.org/10.1016/j.envpol.2017.02.072
Anderson et al. 2017	LAKE	50.43604	96.83423	333	0.61	0.18	NA	NA	NA	1.08E-01	1.94E-05	yes	https://doi.org/10.1016/j.envpol.2017.02.072
Anderson et al. 2017	LAKE	50.68053	96.41248	333	0.61	0.18	NA	NA	NA	5.25E-02	9.45E-06	yes	https://doi.org/10.1016/j.envpol.2017.02.072
Anderson et al. 2017	LAKE	50.6988	96.78612	333	0.61	0.18	NA	NA	NA	1.88E-01	3.39E-05	yes	https://doi.org/10.1016/j.envpol.2017.02.072
Anderson et al. 2017	LAKE	50.48764	96.72343	333	0.61	0.18	NA	NA	NA	1.62E-01	2.91E-05	yes	https://doi.org/10.1016/j.envpol.2017.02.072
Anderson et al. 2017	LAKE	51.02218	96.58377	333	0.61	0.18	NA	NA	NA	1.74E-01	3.14E-05	yes	https://doi.org/10.1016/j.envpol.2017.02.072
Anderson et al. 2017	LAKE	53.61286	97.96458	333	0.61	0.18	NA	NA	NA	1.41E-01	2.53E-05	yes	https://doi.org/10.1016/j.envpol.2017.02.072
Anderson et al. 2017	LAKE	53.21349	99.23345	333	0.61	0.18	NA	NA	NA	1.92E-01	3.45E-05	yes	https://doi.org/10.1016/j.envpol.2017.02.072
Anderson et al. 2017	LAKE	52.17458	97.85156	333	0.61	0.18	NA	NA	NA	2.62E-01	4.72E-05	yes	https://doi.org/10.1016/j.envpol.2017.02.072
Anderson et al. 2017	LAKE	53.38208	98.44235	333	0.61	0.18	NA	NA	NA	1.85E-01	3.33E-05	yes	https://doi.org/10.1016/j.envpol.2017.02.072
Anderson et al. 2017	LAKE	52.89907	98.24265	333	0.61	0.18	NA	NA	NA	2.66E-01	4.79E-05	yes	https://doi.org/10.1016/j.envpol.2017.02.072
Anderson et al. 2017	LAKE	51.62056	97.69335	333	0.61	0.18	NA	NA	NA	1.69E-01	3.05E-05	yes	https://doi.org/10.1016/j.envpol.2017.02.072
Anderson et al. 2017	LAKE	51.77651	96.86408	333	0.61	0.18	NA	NA	NA	6.92E-02	1.25E-05	yes	https://doi.org/10.1016/j.envpol.2017.02.072
Anderson et al. 2017	LAKE	50.43604	96.83423	333	0.61	0.18	NA	NA	NA	1.39E-01	2.51E-05	yes	https://doi.org/10.1016/j.envpol.2017.02.072
Anderson et al. 2017	LAKE	50.68053	96.41248	333	0.61	0.18	NA	NA	NA	1.88E-01	3.38E-05	yes	https://doi.org/10.1016/j.envpol.2017.02.072
Anderson et al. 2017	LAKE	50.6988	96.78612	333	0.61	0.18	NA	NA	NA	1.58E-01	2.84E-05	yes	https://doi.org/10.1016/j.envpol.2017.02.072
Anderson et al. 2017	LAKE	50.48764	96.72343	333	0.61	0.18	NA	NA	NA	2.16E-01	3.88E-05	yes	https://doi.org/10.1016/j.envpol.2017.02.072
Anderson et al. 2017	LAKE	51.02218	96.58377	333	0.61	0.18	NA	NA	NA	9.56E-02	1.72E-05	yes	https://doi.org/10.1016/j.envpol.2017.02.072
Anderson et al. 2017	LAKE	53.61286	97.96458	333	0.61	0.18	NA	NA	NA	1.22E-01	2.19E-05	yes	https://doi.org/10.1016/j.envpol.2017.02.072
Anderson et al. 2017	LAKE	53.21349	99.23345	333	0.61	0.18	NA	NA	NA	1.86E-01	3.35E-05	yes	https://doi.org/10.1016/j.envpol.2017.02.072
Anderson et al. 2017	LAKE	52.17458	97.85156	333	0.61	0.18	NA	NA	NA	2.22E-01	3.99E-05	yes	https://doi.org/10.1016/j.envpol.2017.02.072
Anderson et al. 2017	LAKE	53.38208	98.44235	333	0.61	0.18	NA	NA	NA	1.70E-01	3.05E-05	yes	https://doi.org/10.1016/j.envpol.2017.02.072
Anderson et al. 2017	LAKE	52.89907	98.24265	333	0.61	0.18	NA	NA	NA	2.93E-01	5.28E-05	yes	https://doi.org/10.1016/j.envpol.2017.02.072
Anderson et al. 2017	LAKE	51.62056	97.69335	333	0.61	0.18	NA	NA	NA	6.68E-02	1.20E-05	yes	https://doi.org/10.1016/j.envpol.2017.02.072
Anderson et al. 2017	LAKE	51.77651	96.86408	333	0.61	0.18	NA	NA	NA	9.81E-02	1.77E-05	yes	https://doi.org/10.1016/j.envpol.2017.02.072
Anderson et al. 2017	LAKE	50.43604	96.83423	333	0.61	0.18	NA	NA	NA	2.79E-01	5.02E-05	yes	https://doi.org/10.1016/j.envpol.2017.02.072
Anderson et al. 2017	LAKE	50.68053	96.41248	333	0.61	0.18	NA	NA	NA	1.72E-01	3.09E-05	yes	https://doi.org/10.1016/j.envpol.2017.02.072
Anderson et al. 2017	LAKE	50.6988	96.78612	333	0.61	0.18	NA	NA	NA	2.18E-01	3.92E-05	yes	https://doi.org/10.1016/j.envpol.2017.02.072
Anderson et al. 2017	LAKE	50.48764	96.72343	333	0.61	0.18	NA	NA	NA	1.49E-01	2.67E-05	yes	https://doi.org/10.1016/j.envpol.2017.02.072
Anderson et al. 2017	LAKE	51.02218	96.58377	333	0.61	0.18	NA	NA	NA	9.84E-02	1.77E-05	yes	https://doi.org/10.1016/j.envpol.2017.02.072
Panti et al. 2015	MARINE	40.933486	8.461533	200	0.57	0.57	NA	NA	NA	NA	4.40E-04	yes	http://dx.doi.org/10.1071/EN14234
Panti et al. 2015	MARINE	40.933486	8.461533	200	0.57	0.57	NA	NA	NA	NA	0.00E+00	yes	http://dx.doi.org/10.1071/EN14234
Panti et al. 2015	MARINE	40.933486	8.461533	200	0.57	0.57	NA	NA	NA	NA	7.00E-05	yes	http://dx.doi.org/10.1071/EN14234
Panti et al. 2015	MARINE	40.933486	8.461533	200	0.57	0.57	NA	NA	NA	NA	2.10E-04	yes	http://dx.doi.org/10.1071/EN14234
Panti et al. 2015	MARINE	40.933486	8.461533	200	0.57	0.57	NA	NA	NA	NA	4.00E-05	yes	http://dx.doi.org/10.1071/EN14234
Panti et al. 2015	MARINE	40.933486	8.461533	200	0.57	0.57	NA	NA	NA	NA	7.00E-05	yes	http://dx.doi.org/10.1071/EN14234
Panti et al. 2015	MARINE	40.933486	8.461533	200	0.57	0.57	NA	NA	NA	NA	7.00E-05	yes	http://dx.doi.org/10.1071/EN14234
Panti et al. 2015	MARINE	40.933486	8.461533	200	0.57	0.57	NA	NA	NA	NA	1.10E-04	yes	http://dx.doi.org/10.1071/EN14234
Panti et al. 2015	MARINE	40.933486	8.461533	200	0.57	0.57	NA	NA	NA	NA	1.10E-04	yes	http://dx.doi.org/10.1071/EN14234
Panti et al. 2015	MARINE	40.933486	8.461533	200	0.57	0.57	NA	NA	NA	NA	0.00E+00	yes	http://dx.doi.org/10.1071/EN14234
Panti et al. 2015	MARINE	40.933486	8.461533	200	0.57	0.57	NA	NA	NA	NA	6.00E-05	yes	http://dx.doi.org/10.1071/EN14234
Panti et al. 2015	MARINE	40.933486	8.461533	200	0.57	0.57	NA	NA	NA	NA	0.00E+00	yes	http://dx.doi.org/10.1071/EN14234
Panti et al. 2015	MARINE	40.933486	8.461533	200	0.57	0.57	NA	NA	NA	NA	7.00E-05	yes	http://dx.doi.org/10.1071/EN14234
Panti et al. 2015	MARINE	40.933486	8.461533	200	0.57	0.57	NA	NA	NA	NA	1.40E-04	yes	http://dx.doi.org/10.1071/EN14234
Panti et al. 2015	MARINE	40.933486	8.461533	200	0.57	0.57	NA	NA	NA	NA	1.10E-04	yes	http://dx.doi.org/10.1071/EN14234
Panti et al. 2015	MARINE	40.933486	8.461533	200	0.57	0.57	NA	NA	NA	NA	4.00E-05	yes	http://dx.doi.org/10.1071/EN14234
Panti et al. 2015	MARINE	40.933486	8.461533	200	0.57	0.57	NA	NA	NA	NA	7.00E-05	yes	http://dx.doi.org/10.1071/EN14234
Panti et al. 2015	MARINE	40.933486	8.461533	200	0.57	0.57	NA	NA	NA	NA	2.50E-04	yes	http://dx.doi.org/10.1071/EN14234
Panti et al. 2015	MARINE	40.933486	8.461533	200	0.57	0.57	NA	NA	NA	NA	1.69E-03	yes	http://dx.doi.org/10.1071/EN14234
Panti et al. 2015	MARINE	40.933486	8.461533	200	0.57	0.57	NA	NA	NA	NA	1.10E-04	yes	http://dx.doi.org/10.1071/EN14234
Panti et al. 2015	MARINE	40.933486	8.461533	200	0.57	0.57	NA	NA	NA	NA	1.40E-04	yes	http://dx.doi.org/10.1071/EN14234
Panti et al. 2015	MARINE	40.933486	8.461533	200	0.57	0.57	NA	NA	NA	NA	0.00E+00	yes	http://dx.doi.org/10.1071/EN14234
Panti et al. 2015	MARINE	40.933486	8.461533	200	0.57	0.57	NA	NA	NA	NA	7.00E-05	yes	http://dx.doi.org/10.1071/EN14234
Panti et al. 2015	MARINE	40.933486	8.461533	200	0.57	0.57	NA	NA	NA	NA	1.80E-04	yes	http://dx.doi.org/10.1071/EN14234
Panti et al. 2015	MARINE	40.933486	8.461533	200	0.57	0.57	NA	NA	NA	NA	3.90E-04	yes	http://dx.doi.org/10.1071/EN14234
Panti et al. 2015	MARINE	40.933486	8.461533	200	0.57	0.57	NA	NA	NA	NA	1.40E-04	yes	http://dx.doi.org/10.1071/EN14234
Panti et al. 2015	MARINE	40.933486	8.461533	200	0.57	0.57	NA	NA	NA	NA	0.00E+00	yes	http://dx.doi.org/10.1071/EN14234
Sutton et al. 2016	MARINE	37°40'N	122°16'W	333	0.61	0.16	2855	NA	26	0.01492923	9.33E-05	yes	https://doi.org/10.1016/j.marpolbul.2016.05.077
Sutton et al. 2016	MARINE	37°40'N	122°16'W	333	0.61	0.16	1708	NA	107	0.102698967	6.42E-04	yes	https://doi.org/10.1016/j.marpolbul.2016.05.077
Sutton et al. 2016	MARINE	37°40'N	122°16'W	333	0.61	0.16	1776	NA	994	0.917515877	0.005734474	yes	https://doi.org/10.1016/j.marpolbul.2016.05.077
Sutton et al. 2016	MARINE	37°40'N	122°16'W	333	0.61	0.16	1655	NA	188	0.186221584	1.16E-03	yes	https://doi.org/10.1016/j.marpolbul.2016.05.077
Sutton et al. 2016	MARINE	37°40'N	122°16'W	333	0.61	0.16	2302	NA	438	0.311916936	1.95E-03	yes	https://doi.org/10.1016/j.marpolbul.2016.05.077
Sutton et al. 2016	MARINE	37°40'N	122°16'W	333	0.61	0.16	2017	NA	1192	0.968814259	0.006055089	yes	https://doi.org/10.1016/j.marpolbul.2016.05.077
Sutton et al. 2016	MARINE	37°40'N	122°16'W	333	0.61	0.16	2959	NA	3641	2.017185691	0.012607411	yes	https://doi.org/10.1016/j.marpolbul.2016.05.077
Sutton et al. 2016	MARINE	37°40'N	122°16'W	333	0.61	0.16	2799	NA	1247	0.730354518	0.004564716	yes	https://doi.org/10.1016/j.marpolbul.2016.05.077
Sutton et al. 2016	MARINE	37°40'N	122°16'W	333	0.61	0.16	2643	NA	1665	1.032731062	0.006454569	yes	https://doi.org/10.1016/j.marpolbul.2016.05.077
Moore et al. 2002	MARINE	33.768333	-118.195556	333	NA	NA	NA	NA	NA	NA	0.000413223	yes	https://doi.org/10.1016/S0025-326X(02)00150-9
Moore et al. 2002	MARINE	33.768333	-118.195556	333	NA	NA	NA	NA	NA	NA	0.011570248	yes	https://doi.org/10.1016/S0025-326X(02)00150-9
Moore et al. 2002	MARINE	33.768333	-118.195556	333	NA	NA	NA	NA	NA	NA	0.002396694	yes	https://doi.org/10.1016/S0025-326X(02)00150-9
Moore et al. 2002	MARINE	33.768333	-118.195556	333	NA	NA	NA	NA	NA	NA	0.007107438	yes	https://doi.org/10.1016/S0025-326X(02)00150-9
Moore et al. 2002	MARINE	33.768333	-118.195556	333	NA	NA	NA	NA	NA	NA	0.003636364	yes	https://doi.org/10.1016/S0025-326X(02)00150-9
Moore et al. 2002	MARINE	33.768333	-118.195556	333	NA	NA	NA	NA	NA	NA	0.014380165	yes	https://doi.org/10.1016/S0025-326X(02)00150-9
Moore et al. 2002	MARINE	33.768333	-118.195556	333	NA	NA	NA	NA	NA	NA	0.000909091	yes	https://doi.org/10.1016/S0025-326X(02)00150-9
Moore et al. 2002	MARINE	33.768333	-118.195556	333	NA	NA	NA	NA	NA	NA	0.017933884	yes	https://doi.org/10.1016/S0025-326X(02)00150-9
Moore et al. 2002	MARINE	33.768333	-118.195556	333	NA	NA	NA	NA	NA	NA	0.002809917	yes	https://doi.org/10.1016/S0025-326X(02)00150-9
Moore et al. 2002	MARINE	33.768333	-118.195556	333	NA	NA	NA	NA	NA	NA	0.010247934	yes	https://doi.org/10.1016/S0025-326X(02)00150-9
Egessa et al. 2020	LAKE	0.4366	33.2412	300	0.3	0.15	800	36000	79	NA	0.002194444	yes	https://doi.org/10.1016/j.scitotenv.2020.140201
Egessa et al. 2020	LAKE	0.4352	33.2416	300	0.3	0.15	900	41000	70	NA	0.001707317	yes	https://doi.org/10.1016/j.scitotenv.2020.140201
Egessa et al. 2020	LAKE	0.4332	33.2425	300	0.3	0.15	1000	44900	47	NA	0.001046771	yes	https://doi.org/10.1016/j.scitotenv.2020.140201
Egessa et al. 2020	LAKE	0.2566	32.6389	300	0.3	0.15	1200	56000	45	NA	0.000803571	yes	https://doi.org/10.1016/j.scitotenv.2020.140201
Egessa et al. 2020	LAKE	0.2567	32.6402	300	0.3	0.15	980	44500	59	NA	0.001325843	yes	https://doi.org/10.1016/j.scitotenv.2020.140201
Egessa et al. 2020	LAKE	0.2566	32.6424	300	0.3	0.15	1000	45000	31	NA	0.000688889	yes	https://doi.org/10.1016/j.scitotenv.2020.140201
Egessa et al. 2020	LAKE	0.1696	33.5658	300	0.3	0.15	1000	45100	45	NA	0.000997783	yes	https://doi.org/10.1016/j.scitotenv.2020.140201
Egessa et al. 2020	LAKE	0.1683	33.5662	300	0.3	0.15	1100	49000	33	NA	0.000673469	yes	https://doi.org/10.1016/j.scitotenv.2020.140201
Egessa et al. 2020	LAKE	0.1662	33.5669	300	0.3	0.15	1110	50000	28	NA	0.00056	yes	https://doi.org/10.1016/j.scitotenv.2020.140201
Egessa et al. 2020	LAKE	0.0535	32.5184	300	0.3	0.15	400	19000	39	NA	0.002052632	yes	https://doi.org/10.1016/j.scitotenv.2020.140201
Egessa et al. 2020	LAKE	0.0518	32.5182	300	0.3	0.15	1000	43400	57	NA	0.001313364	yes	https://doi.org/10.1016/j.scitotenv.2020.140201
Egessa et al. 2020	LAKE	0.0499	32.5182	300	0.3	0.15	970	44800	95	NA	0.002120536	yes	https://doi.org/10.1016/j.scitotenv.2020.140201
Egessa et al. 2020	LAKE	-0.6548	31.7999	300	0.3	0.15	1100	52790	16	NA	0.000303088	yes	https://doi.org/10.1016/j.scitotenv.2020.140201
Egessa et al. 2020	LAKE	-0.6557	31.8008	300	0.3	0.15	900	40300	8	NA	0.000198511	yes	https://doi.org/10.1016/j.scitotenv.2020.140201
Egessa et al. 2020	LAKE	-0.6575	31.8022	300	0.3	0.15	1000	46000	26	NA	0.000565217	yes	https://doi.org/10.1016/j.scitotenv.2020.140201
Egessa et al. 2020	LAKE	-0.9161	31.7651	300	0.3	0.15	1120	50000	28	NA	0.00056	yes	https://doi.org/10.1016/j.scitotenv.2020.140201
Egessa et al. 2020	LAKE	-0.9162	31.7664	300	0.3	0.15	1120	52880	34	NA	0.000642965	yes	https://doi.org/10.1016/j.scitotenv.2020.140201
Egessa et al. 2020	LAKE	-0.9163	31.7686	300	0.3	0.15	970	44000	33	NA	0.00075	yes	https://doi.org/10.1016/j.scitotenv.2020.140201
Egessa et al. 2020	LAKE	-0.9443	31.7824	300	0.3	0.15	1200	52930	1	NA	1.89E-05	yes	https://doi.org/10.1016/j.scitotenv.2020.140201
Egessa et al. 2020	LAKE	-0.9444	31.7837	300	0.3	0.15	960	43020	4	NA	9.30E-05	yes	https://doi.org/10.1016/j.scitotenv.2020.140201
Egessa et al. 2020	LAKE	-0.9443	31.7859	300	0.3	0.15	1100	50000	4	NA	0.00008	yes	https://doi.org/10.1016/j.scitotenv.2020.140201
Egessa et al. 2020	LAKE	-0.0454	32.0253	300	0.3	0.15	1230	55000	2	NA	3.64E-05	yes	https://doi.org/10.1016/j.scitotenv.2020.140201
Egessa et al. 2020	LAKE	-0.0461	32.0266	300	0.3	0.15	1100	53300	4	NA	7.50E-05	yes	https://doi.org/10.1016/j.scitotenv.2020.140201
Egessa et al. 2020	LAKE	-0.0472	32.0285	300	0.3	0.15	1120	50380	7	NA	0.000138944	yes	https://doi.org/10.1016/j.scitotenv.2020.140201
Castillo et al. 2016	MARINE	N25°38.94'	E52°12.87'	120	0.5	0.5	NA	4960	1	NA	0.000201613	yes	https://doi.org/10.1016/j.marpolbul.2016.06.108
Castillo et al. 2016	MARINE	N25°37.61'	E52°17.60'	120	0.5	0.5	NA	4360	1	NA	0.000229358	yes	https://doi.org/10.1016/j.marpolbul.2016.06.108
Castillo et al. 2016	MARINE	N25°32.19'	E52°15.84'	120	0.5	0.5	NA	2650	3	NA	0.001132075	yes	https://doi.org/10.1016/j.marpolbul.2016.06.108
Castillo et al. 2016	MARINE	N25°33.21'	E52°08.92'	120	0.5	0.5	NA	2670	3	NA	0.001123596	yes	https://doi.org/10.1016/j.marpolbul.2016.06.108
Castillo et al. 2016	MARINE	N25°34.80'	E52°03.68'	120	0.5	0.5	NA	2000	6	NA	0.003	yes	https://doi.org/10.1016/j.marpolbul.2016.06.108
Castillo et al. 2016	MARINE	N25°24.34'	E52°08.49'	120	0.5	0.5	NA	4310	5	NA	0.001160093	yes	https://doi.org/10.1016/j.marpolbul.2016.06.108
Castillo et al. 2016	MARINE	N25°34.96'	E52°10.67'	120	0.5	0.5	NA	2160	2	NA	0.000925926	yes	https://doi.org/10.1016/j.marpolbul.2016.06.108
Castillo et al. 2016	MARINE	N25°31.73'	E52°13.18'	120	0.5	0.5	NA	2260	1	NA	0.000442478	yes	https://doi.org/10.1016/j.marpolbul.2016.06.108
Castillo et al. 2016	MARINE	N25°35.51'	E52°38.37'	120	0.5	0.5	NA	3340	0	NA	0	yes	https://doi.org/10.1016/j.marpolbul.2016.06.108
Castillo et al. 2016	MARINE	N25°39.95'	E52°26.07'	120	0.5	0.5	NA	3480	7	NA	0.002011494	yes	https://doi.org/10.1016/j.marpolbul.2016.06.108
Castillo et al. 2016	MARINE	N25°17.81'	E51°43.61'	120	0.5	0.5	NA	4950	0	NA	0	yes	https://doi.org/10.1016/j.marpolbul.2016.06.108
Castillo et al. 2016	MARINE	N25°17.00'	E51°42.76'	120	0.5	0.5	NA	4850	1	NA	0.000206186	yes	https://doi.org/10.1016/j.marpolbul.2016.06.108
Eriksen et al. 2013	LAKE	46.5737	-87.3413	333	0.61	0.16	1940	NA	15	0.012645	7.90E-05	yes	https://doi.org/10.1016/j.marpolbul.2013.10.007
Eriksen et al. 2013	LAKE	46.6872	-86.6649	333	0.61	0.16	3700	NA	8	0.003541	2.21E-05	yes	https://doi.org/10.1016/j.marpolbul.2013.10.007
Eriksen et al. 2013	LAKE	46.7772	-86.4405	333	0.61	0.16	3850	NA	3	0.001277	7.98E-06	yes	https://doi.org/10.1016/j.marpolbul.2013.10.007
Eriksen et al. 2013	LAKE	46.8487	-85.2473	333	0.61	0.16	3760	NA	6	0.002616	0.00001635	yes	https://doi.org/10.1016/j.marpolbul.2013.10.007
Eriksen et al. 2013	LAKE	46.586	-84.7222	333	0.61	0.16	3820	NA	16	0.006875	4.30E-05	yes	https://doi.org/10.1016/j.marpolbul.2013.10.007
Eriksen et al. 2013	LAKE	45.8682	-83.7218	333	0.61	0.16	3800	NA	11	0.00475	2.97E-05	yes	https://doi.org/10.1016/j.marpolbul.2013.10.007
Eriksen et al. 2013	LAKE	45.6372	-83.3776	333	0.61	0.16	4000	NA	3	0.001229	7.68E-06	yes	https://doi.org/10.1016/j.marpolbul.2013.10.007
Eriksen et al. 2013	LAKE	45.3463	-83.0087	333	0.61	0.16	3870	NA	4	0.001694	1.06E-05	yes	https://doi.org/10.1016/j.marpolbul.2013.10.007
Eriksen et al. 2013	LAKE	44.7287	-82.5399	333	0.61	0.16	3700	NA	5	0.002213	1.38E-05	yes	https://doi.org/10.1016/j.marpolbul.2013.10.007
Eriksen et al. 2013	LAKE	44.7676	-81.9475	333	0.61	0.16	3760	NA	15	0.006541	4.09E-05	yes	https://doi.org/10.1016/j.marpolbul.2013.10.007
Eriksen et al. 2013	LAKE	44.348	-82.5583	333	0.61	0.16	3980	NA	13	0.005352	0.00003345	yes	https://doi.org/10.1016/j.marpolbul.2013.10.007
Eriksen et al. 2013	LAKE	43.924	-82.513	333	0.61	0.16	3590	NA	1	0.000456	0.00000285	yes	https://doi.org/10.1016/j.marpolbul.2013.10.007
Eriksen et al. 2013	LAKE	43.4134	-82.3994	333	0.61	0.16	3930	NA	0	0	0	yes	https://doi.org/10.1016/j.marpolbul.2013.10.007
Eriksen et al. 2013	LAKE	41.8979	-83.0498	333	0.61	0.16	3780	NA	26	0.011282	7.05E-05	yes	https://doi.org/10.1016/j.marpolbul.2013.10.007
Eriksen et al. 2013	LAKE	41.7523	-82.945	333	0.61	0.16	3150	NA	9	0.004686	2.93E-05	yes	https://doi.org/10.1016/j.marpolbul.2013.10.007
Eriksen et al. 2013	LAKE	41.783	-82.7569	333	0.61	0.16	3850	NA	20	0.008511	5.32E-05	yes	https://doi.org/10.1016/j.marpolbul.2013.10.007
Eriksen et al. 2013	LAKE	41.8953	-82.3409	333	0.61	0.16	3760	NA	131	0.057122	0.000357013	yes	https://doi.org/10.1016/j.marpolbul.2013.10.007
Eriksen et al. 2013	LAKE	42.1425	-81.5131	333	0.61	0.16	3520	NA	13	0.006056	0.00003785	yes	https://doi.org/10.1016/j.marpolbul.2013.10.007
Eriksen et al. 2013	LAKE	42.2441	-80.7501	333	0.61	0.16	3780	NA	21	0.009112	0.00005695	yes	https://doi.org/10.1016/j.marpolbul.2013.10.007
Eriksen et al. 2013	LAKE	42.3938	-79.9536	333	0.61	0.16	3870	NA	1101	0.466305	0.002914406	yes	https://doi.org/10.1016/j.marpolbul.2013.10.007
Eriksen et al. 2013	LAKE	42.3	-80.0259	333	0.61	0.16	3830	NA	657	0.280947	0.001755919	yes	https://doi.org/10.1016/j.marpolbul.2013.10.007
Dris et al. 2015	RIVER	48°51'24"N	2°21'08"E	330	NA	NA	NA	NA	NA	NA	0.00028	yes	https://doi.org/10.1071/EN14167
Dris et al. 2015	RIVER	48°51'24"N	2°21'08"E	330	NA	NA	NA	NA	NA	NA	0.00029	yes	https://doi.org/10.1071/EN14167
Dris et al. 2015	RIVER	48°51'24"N	2°21'08"E	330	NA	NA	NA	NA	NA	NA	0.00047	yes	https://doi.org/10.1071/EN14167
Dris et al. 2015	RIVER	48°51'24"N	2°21'08"E	80	NA	NA	NA	NA	NA	NA	0.108	yes	https://doi.org/10.1071/EN14167	small net
Dris et al. 2015	RIVER	48°51'24"N	2°21'08"E	80	NA	NA	NA	NA	NA	NA	0.005	yes	https://doi.org/10.1071/EN14167	small net
Dris et al. 2015	RIVER	48°51'24"N	2°21'08"E	80	NA	NA	NA	NA	NA	NA	0.014	yes	https://doi.org/10.1071/EN14167	small net
Dris et al. 2015	RIVER	48°51'24"N	2°21'08"E	80	NA	NA	NA	NA	NA	NA	0.003	yes	https://doi.org/10.1071/EN14167	small net
Dris et al. 2015	RIVER	48°51'24"N	2°21'08"E	80	NA	NA	NA	NA	NA	NA	0.072	yes	https://doi.org/10.1071/EN14167	small net
Dris et al. 2015	RIVER	48°51'24"N	2°21'08"E	80	NA	NA	NA	NA	NA	NA	0.036	yes	https://doi.org/10.1071/EN14167	small net
Dris et al. 2015	RIVER	48°51'24"N	2°21'08"E	80	NA	NA	NA	NA	NA	NA	0.034	yes	https://doi.org/10.1071/EN14167	small net
Dris et al. 2015	RIVER	48°51'24"N	2°21'08"E	80	NA	NA	NA	NA	NA	NA	0.006	yes	https://doi.org/10.1071/EN14167	small net
Dris et al. 2015	RIVER	48°51'24"N	2°21'08"E	80	NA	NA	NA	NA	NA	NA	0.008	yes	https://doi.org/10.1071/EN14167	small net
Dris et al. 2015	RIVER	48°51'24"N	2°21'08"E	80	NA	NA	NA	NA	NA	NA	0.013	yes	https://doi.org/10.1071/EN14167	small net
Xiong et al. 2018	LAKE	37	100.133333	112	1	0.5	2000	NA	10	0.005	0.00001	yes	https://doi.org/10.1016/j.envpol.2017.12.081
Xiong et al. 2018	LAKE	37	100.133333	112	1	0.5	2000	NA	198	0.099	0.000198	yes	https://doi.org/10.1016/j.envpol.2017.12.081
Xiong et al. 2018	LAKE	37	100.133333	112	1	0.5	2000	NA	68	0.034	0.000068	yes	https://doi.org/10.1016/j.envpol.2017.12.081
Xiong et al. 2018	LAKE	37	100.133333	112	1	0.5	2000	NA	349	0.1745	0.000349	yes	https://doi.org/10.1016/j.envpol.2017.12.081
Xiong et al. 2018	LAKE	37	100.133333	112	1	0.5	2000	NA	628	0.314	0.000628	yes	https://doi.org/10.1016/j.envpol.2017.12.081
Xiong et al. 2018	LAKE	37	100.133333	112	1	0.5	2000	NA	77	0.0385	0.000077	yes	https://doi.org/10.1016/j.envpol.2017.12.081
Xiong et al. 2018	LAKE	37	100.133333	112	1	0.5	2000	NA	1515	0.7575	0.001515	yes	https://doi.org/10.1016/j.envpol.2017.12.081
Xiong et al. 2018	LAKE	37	100.133333	112	1	0.5	2000	NA	166	0.083	0.000166	yes	https://doi.org/10.1016/j.envpol.2017.12.081
Xiong et al. 2018	LAKE	37	100.133333	112	1	0.5	2000	NA	561	0.2805	0.000561	yes	https://doi.org/10.1016/j.envpol.2017.12.081
Xiong et al. 2018	LAKE	37	100.133333	112	1	0.5	2000	NA	46	0.023	0.000046	yes	https://doi.org/10.1016/j.envpol.2017.12.081
Xiong et al. 2018	RIVER	36.71223	99.763606	112	1	0.5	NA	NA	7	0.031292	0.000062584	yes	https://doi.org/10.1016/j.envpol.2017.12.081
Xiong et al. 2018	RIVER	36.962939	99.824801	112	1	0.5	NA	NA	13	0.007363	0.000014726	yes	https://doi.org/10.1016/j.envpol.2017.12.081
Xiong et al. 2018	RIVER	37.258677	99.892095	112	1	0.5	NA	NA	5	0.00309	0.00000618	yes	https://doi.org/10.1016/j.envpol.2017.12.081
Xiong et al. 2018	RIVER	37.186672	100.210229	112	1	0.5	NA	NA	6	0.008708	0.000017416	yes	https://doi.org/10.1016/j.envpol.2017.12.081
Mason et al. 2016	LAKE	44.99	-85.63	333	0.61	0.16	1540	NA	16	0.0017082	1.07E-05	yes	https://doi.org/10.1016/j.jglr.2016.05.009
Mason et al. 2016	LAKE	44.96	-85.58	333	0.61	0.16	2050	NA	7	0.0005593	3.50E-06	yes	https://doi.org/10.1016/j.jglr.2016.05.009
Mason et al. 2016	LAKE	44.79	-85.61	333	0.61	0.16	2360	NA	11	0.0007657	4.79E-06	yes	https://doi.org/10.1016/j.jglr.2016.05.009
Mason et al. 2016	LAKE	45.29	-85.73	333	0.61	0.16	2010	NA	14	0.0011414	7.13E-06	yes	https://doi.org/10.1016/j.jglr.2016.05.009
Mason et al. 2016	LAKE	45.42	-86.25	333	0.61	0.16	2250	NA	137	0.0100016	0.00006251	yes	https://doi.org/10.1016/j.jglr.2016.05.009
Mason et al. 2016	LAKE	45.34	-85.77	333	0.61	0.16	2290	NA	30	0.0021474	1.34E-05	yes	https://doi.org/10.1016/j.jglr.2016.05.009
Mason et al. 2016	LAKE	45.2	-85.48	333	0.61	0.16	2330	NA	51	0.0035811	2.24E-05	yes	https://doi.org/10.1016/j.jglr.2016.05.009
Mason et al. 2016	LAKE	45.83	-85	333	0.61	0.16	2260	NA	53	0.0038773	2.42E-05	yes	https://doi.org/10.1016/j.jglr.2016.05.009
Mason et al. 2016	LAKE	45.79	-85.12	333	0.61	0.16	2690	NA	22	0.001343	8.39E-06	yes	https://doi.org/10.1016/j.jglr.2016.05.009
Mason et al. 2016	LAKE	45.58	-85.39	333	0.61	0.16	2080	NA	9	0.0007084	4.43E-06	yes	https://doi.org/10.1016/j.jglr.2016.05.009
Mason et al. 2016	LAKE	45.57	-86.15	333	0.61	0.16	2090	NA	20	0.001567	9.79E-06	yes	https://doi.org/10.1016/j.jglr.2016.05.009
Mason et al. 2016	LAKE	45.26	-86.23	333	0.61	0.16	2510	NA	42	0.0027457	1.72E-05	yes	https://doi.org/10.1016/j.jglr.2016.05.009
Mason et al. 2016	LAKE	45.14	-86.25	333	0.61	0.16	2280	NA	7	0.0005023	3.14E-06	yes	https://doi.org/10.1016/j.jglr.2016.05.009
Mason et al. 2016	LAKE	45.08	-86.53	333	0.61	0.16	2590	NA	7	0.0004433	2.77E-06	yes	https://doi.org/10.1016/j.jglr.2016.05.009
Mason et al. 2016	LAKE	45	-86.83	333	0.61	0.16	2900	NA	21	0.0011853	7.41E-06	yes	https://doi.org/10.1016/j.jglr.2016.05.009
Mason et al. 2016	LAKE	44.75	-86.64	333	0.61	0.16	4660	NA	4	0.0001407	8.79E-07	yes	https://doi.org/10.1016/j.jglr.2016.05.009
Mason et al. 2016	LAKE	44.34	-86.6	333	0.61	0.16	1570	NA	16	0.0016662	1.04E-05	yes	https://doi.org/10.1016/j.jglr.2016.05.009
Mason et al. 2016	LAKE	44.34	-86.99	333	0.61	0.16	1920	NA	14	0.0011629	7.27E-06	yes	https://doi.org/10.1016/j.jglr.2016.05.009
Mason et al. 2016	LAKE	44.22	-87.31	333	0.61	0.16	1920	NA	17	0.0014523	9.08E-06	yes	https://doi.org/10.1016/j.jglr.2016.05.009
Mason et al. 2016	LAKE	43.92	-87.04	333	0.61	0.16	2400	NA	32	0.002189	1.37E-05	yes	https://doi.org/10.1016/j.jglr.2016.05.009
Mason et al. 2016	LAKE	43.72	-86.77	333	0.61	0.16	2190	NA	22	0.0016449	1.03E-05	yes	https://doi.org/10.1016/j.jglr.2016.05.009
Mason et al. 2016	LAKE	43.56	-87.07	333	0.61	0.16	2040	NA	95	0.0076284	4.77E-05	yes	https://doi.org/10.1016/j.jglr.2016.05.009
Mason et al. 2016	LAKE	43.66	-87.43	333	0.61	0.16	2150	NA	34	0.0025869	1.62E-05	yes	https://doi.org/10.1016/j.jglr.2016.05.009
Mason et al. 2016	LAKE	43.36	-87.36	333	0.61	0.16	2170	NA	66	0.0049838	3.11E-05	yes	https://doi.org/10.1016/j.jglr.2016.05.009
Mason et al. 2016	LAKE	43.21	-87.61	333	0.61	0.16	2110	NA	11	0.0008553	5.35E-06	yes	https://doi.org/10.1016/j.jglr.2016.05.009
Mason et al. 2016	LAKE	43.03	-87.87	333	0.61	0.16	2410	NA	39	0.0026516	1.66E-05	yes	https://doi.org/10.1016/j.jglr.2016.05.009
Mason et al. 2016	LAKE	43.03	-87.89	333	0.61	0.16	2070	NA	37	0.0029241	1.83E-05	yes	https://doi.org/10.1016/j.jglr.2016.05.009
Mason et al. 2016	LAKE	42.99	-87.82	333	0.61	0.16	2090	NA	37	0.0029072	0.00001817	yes	https://doi.org/10.1016/j.jglr.2016.05.009
Mason et al. 2016	LAKE	42.88	-87.49	333	0.61	0.16	2280	NA	6	0.0004315	2.70E-06	yes	https://doi.org/10.1016/j.jglr.2016.05.009
Mason et al. 2016	LAKE	42.76	-87.21	333	0.61	0.16	2300	NA	3	0.0002138	1.34E-06	yes	https://doi.org/10.1016/j.jglr.2016.05.009
Mason et al. 2016	LAKE	42.54	-87.43	333	0.61	0.16	1920	NA	13	0.0011109	6.94E-06	yes	https://doi.org/10.1016/j.jglr.2016.05.009
Mason et al. 2016	LAKE	42.33	-87.62	333	0.61	0.16	2510	NA	5	0.0003261	2.04E-06	yes	https://doi.org/10.1016/j.jglr.2016.05.009
Mason et al. 2016	LAKE	42.3	-87.35	333	0.61	0.16	1760	NA	13	0.0012113	7.57E-06	yes	https://doi.org/10.1016/j.jglr.2016.05.009
Mason et al. 2016	LAKE	41.97	-87.49	333	0.61	0.16	2110	NA	9	0.0007311	4.57E-06	yes	https://doi.org/10.1016/j.jglr.2016.05.009
Mason et al. 2016	LAKE	41.89	-87.55	333	0.61	0.16	2040	NA	24	0.0018968	0.000011855	yes	https://doi.org/10.1016/j.jglr.2016.05.009
Mason et al. 2016	LAKE	41.89	-87.59	333	0.61	0.16	2210	NA	26	0.0019321	1.21E-05	yes	https://doi.org/10.1016/j.jglr.2016.05.009
Mason et al. 2016	LAKE	42.15	-87.6	333	0.61	0.16	1980	NA	15	0.0012441	7.78E-06	yes	https://doi.org/10.1016/j.jglr.2016.05.009
Mason et al. 2016	LAKE	42.29	-87.59	333	0.61	0.16	1570	NA	7	0.000729	4.56E-06	yes	https://doi.org/10.1016/j.jglr.2016.05.009
Mason et al. 2016	LAKE	42.63	-87.65	333	0.61	0.16	1740	NA	23	0.0021613	1.35E-05	yes	https://doi.org/10.1016/j.jglr.2016.05.009
Mason et al. 2016	LAKE	42.79	-87.47	333	0.61	0.16	1790	NA	9	0.0008264	0.000005165	yes	https://doi.org/10.1016/j.jglr.2016.05.009
Mason et al. 2016	LAKE	42.77	-87.21	333	0.61	0.16	1620	NA	18	0.0018215	1.14E-05	yes	https://doi.org/10.1016/j.jglr.2016.05.009
Mason et al. 2016	LAKE	42.75	-86.97	333	0.61	0.16	1290	NA	13	0.0016877	1.05E-05	yes	https://doi.org/10.1016/j.jglr.2016.05.009
Mason et al. 2016	LAKE	42.72	-86.78	333	0.61	0.16	1910	NA	25	0.0021465	1.34E-05	yes	https://doi.org/10.1016/j.jglr.2016.05.009
Mason et al. 2016	LAKE	42.57	-86.55	333	0.61	0.16	1890	NA	24	0.0020821	1.30E-05	yes	https://doi.org/10.1016/j.jglr.2016.05.009
Mason et al. 2016	LAKE	42.38	-86.45	333	0.61	0.16	2140	NA	8	0.0006133	3.83E-06	yes	https://doi.org/10.1016/j.jglr.2016.05.009
Mason et al. 2016	LAKE	42.34	-86.71	333	0.61	0.16	1620	NA	20	0.0020228	1.26E-05	yes	https://doi.org/10.1016/j.jglr.2016.05.009
Mason et al. 2016	LAKE	42.3	-86.92	333	0.61	0.16	1810	NA	15	0.0013618	8.51E-06	yes	https://doi.org/10.1016/j.jglr.2016.05.009
Mason et al. 2016	LAKE	42.23	-87.18	333	0.61	0.16	1770	NA	10	0.0009656	0.000006035	yes	https://doi.org/10.1016/j.jglr.2016.05.009
Mason et al. 2016	LAKE	42.19	-87.29	333	0.61	0.16	1810	NA	16	0.0014496	0.00000906	yes	https://doi.org/10.1016/j.jglr.2016.05.009
Mason et al. 2016	LAKE	42.15	-87.39	333	0.61	0.16	2450	NA	36	0.0024052	1.50E-05	yes	https://doi.org/10.1016/j.jglr.2016.05.009
Mason et al. 2016	LAKE	42.12	-87.5	333	0.61	0.16	2130	NA	15	0.0011528	0.000007205	yes	https://doi.org/10.1016/j.jglr.2016.05.009
Mason et al. 2016	LAKE	42.1	-87.6	333	0.61	0.16	2050	NA	33	0.0026403	1.65E-05	yes	https://doi.org/10.1016/j.jglr.2016.05.009
Mason et al. 2016	LAKE	44.76	-87.77	333	0.61	0.16	3280	NA	9	0.0004504	0.000002815	yes	https://doi.org/10.1016/j.jglr.2016.05.009
Mason et al. 2016	LAKE	45.1	-87.45	333	0.61	0.16	2790	NA	0	0	0	yes	https://doi.org/10.1016/j.jglr.2016.05.009
Mason et al. 2016	LAKE	45.45	-86.9	333	0.61	0.16	2410	NA	16	0.0010894	6.81E-06	yes	https://doi.org/10.1016/j.jglr.2016.05.009
Mason et al. 2016	LAKE	45.58	-86.42	333	0.61	0.16	3660	NA	7	0.0003136	0.00000196	yes	https://doi.org/10.1016/j.jglr.2016.05.009
Mason et al. 2016	LAKE	45.74	-86.17	333	0.61	0.16	2330	NA	15	0.0010561	6.60E-06	yes	https://doi.org/10.1016/j.jglr.2016.05.009
Mason et al. 2016	LAKE	45.83	-85.86	333	0.61	0.16	2480	NA	8	0.0005282	3.30E-06	yes	https://doi.org/10.1016/j.jglr.2016.05.009
Mason et al. 2016	LAKE	45.89	-85.47	333	0.61	0.16	2530	NA	4	0.0002592	0.00000162	yes	https://doi.org/10.1016/j.jglr.2016.05.009
Mani et al. 2015	RIVER	47.554722	7.590556	300	0.6	0.18	NA	NA	NA	0.0072455	4.03E-05	yes	10.1038/srep17988
Mani et al. 2015	RIVER	47.554722	7.590556	300	0.6	0.18	NA	NA	NA	0.0052364	2.91E-05	yes	10.1038/srep17988
Mani et al. 2015	RIVER	47.554722	7.590556	300	0.6	0.18	NA	NA	NA	0.0591842	0.000328801	yes	10.1038/srep17988
Mani et al. 2015	RIVER	48.583333	7.745833	300	0.6	0.18	NA	NA	NA	0.0529951	0.000294417	yes	10.1038/srep17988
Mani et al. 2015	RIVER	48.583333	7.745833	300	0.6	0.18	NA	NA	NA	0.0148754	8.26E-05	yes	10.1038/srep17988
Mani et al. 2015	RIVER	48.583333	7.745833	300	0.6	0.18	NA	NA	NA	0.0142605	0.000079225	yes	10.1038/srep17988
Mani et al. 2015	RIVER	48.9	8.11	300	0.6	0.18	NA	NA	NA	0.0091859	5.10E-05	yes	10.1038/srep17988
Mani et al. 2015	RIVER	48.9	8.11	300	0.6	0.18	NA	NA	NA	0.0111639	6.20E-05	yes	10.1038/srep17988
Mani et al. 2015	RIVER	48.9	8.11	300	0.6	0.18	NA	NA	NA	0.0232514	0.000129174	yes	10.1038/srep17988
Mani et al. 2015	RIVER	50	8.266667	300	0.6	0.18	NA	NA	NA	0.0161898	8.99E-05	yes	10.1038/srep17988
Mani et al. 2015	RIVER	50	8.266667	300	0.6	0.18	NA	NA	NA	0.0097498	5.42E-05	yes	10.1038/srep17988
Mani et al. 2015	RIVER	50	8.266667	300	0.6	0.18	NA	NA	NA	0.0201427	0.000111904	yes	10.1038/srep17988
Mani et al. 2015	RIVER	50.645	7.226944	300	0.6	0.18	NA	NA	NA	0.0562212	0.00031234	yes	10.1038/srep17988
Mani et al. 2015	RIVER	50.645	7.226944	300	0.6	0.18	NA	NA	NA	0.0845237	0.000469576	yes	10.1038/srep17988
Mani et al. 2015	RIVER	50.645	7.226944	300	0.6	0.18	NA	NA	NA	0.0359026	0.000199459	yes	10.1038/srep17988
Mani et al. 2015	RIVER	50.887778	7.055278	300	0.6	0.18	NA	NA	NA	0.1075896	0.00059772	yes	10.1038/srep17988
Mani et al. 2015	RIVER	50.887778	7.055278	300	0.6	0.18	NA	NA	NA	0.0279519	0.000155288	yes	10.1038/srep17988
Mani et al. 2015	RIVER	51.033333	6.983333	300	0.6	0.18	NA	NA	NA	0.1369315	0.000760731	yes	10.1038/srep17988
Mani et al. 2015	RIVER	51.033333	6.983333	300	0.6	0.18	NA	NA	NA	0.0637094	0.000353941	yes	10.1038/srep17988
Mani et al. 2015	RIVER	51.033333	6.983333	300	0.6	0.18	NA	NA	NA	0.0584122	0.000324512	yes	10.1038/srep17988
Mani et al. 2015	RIVER	51.434722	6.7625	300	0.6	0.18	NA	NA	NA	0.1426048	0.000792249	yes	10.1038/srep17988
Mani et al. 2015	RIVER	51.434722	6.7625	300	0.6	0.18	NA	NA	NA	0.307494	0.0017083	yes	10.1038/srep17988
Mani et al. 2015	RIVER	51.434722	6.7625	300	0.6	0.18	NA	NA	NA	0.2917191	0.001620662	yes	10.1038/srep17988
Mani et al. 2015	RIVER	51.766667	6.4	300	0.6	0.18	NA	NA	NA	0.3931062	0.002183923	yes	10.1038/srep17988
Mani et al. 2015	RIVER	51.766667	6.4	300	0.6	0.18	NA	NA	NA	0.2610671	0.001450373	yes	10.1038/srep17988
Mani et al. 2015	RIVER	51.766667	6.4	300	0.6	0.18	NA	NA	NA	0.267115	0.001483972	yes	10.1038/srep17988
Mani et al. 2015	RIVER	51.816667	5.133333	300	0.6	0.18	NA	NA	NA	0.0301318	0.000167399	yes	10.1038/srep17988
Mani et al. 2015	RIVER	51.816667	5.133333	300	0.6	0.18	NA	NA	NA	0.1736943	0.000964968	yes	10.1038/srep17988
Mani et al. 2015	RIVER	51.916667	4.5	300	0.6	0.18	NA	NA	NA	0.0333486	0.00018527	yes	10.1038/srep17988
Mani et al. 2015	RIVER	51.916667	4.5	300	0.6	0.18	NA	NA	NA	0.0272599	0.000151444	yes	10.1038/srep17988
Mani et al. 2015	RIVER	51.916667	4.5	300	0.6	0.18	NA	NA	NA	0.0253464	0.000140813	yes	10.1038/srep17988
Sighicellia et al. 2018	LAKE	45.716667	10.083333	300	0.6	0.2	NA	NA	NA	0.0057	0.0000285	no table 2 means	https://doi.org/10.1016/j.envpol.2018.02.008
Sighicellia et al. 2018	LAKE	45.716667	10.083333	300	0.6	0.2	NA	NA	NA	0.0015	0.0000075	no table 2 means	https://doi.org/10.1016/j.envpol.2018.02.008
Sighicellia et al. 2018	LAKE	45.716667	10.083333	300	0.6	0.2	NA	NA	NA	0.005	0.000025	no table 2 means	https://doi.org/10.1016/j.envpol.2018.02.008
Sighicellia et al. 2018	LAKE	46.183333	46.183333	300	0.6	0.2	NA	NA	NA	0.0045	0.0000225	no table 2 means	https://doi.org/10.1016/j.envpol.2018.02.008
Sighicellia et al. 2018	LAKE	46.183333	46.183333	300	0.6	0.2	NA	NA	NA	0.0041	0.0000205	no table 2 means	https://doi.org/10.1016/j.envpol.2018.02.008
Sighicellia et al. 2018	LAKE	46.183333	46.183333	300	0.6	0.2	NA	NA	NA	0.0029	0.0000145	no table 2 means	https://doi.org/10.1016/j.envpol.2018.02.008
Sighicellia et al. 2018	LAKE	45.633333	45.633333	300	0.6	0.2	NA	NA	NA	0.0055	0.0000275	no table 2 means	https://doi.org/10.1016/j.envpol.2018.02.008
Sighicellia et al. 2018	LAKE	45.633333	45.633333	300	0.6	0.2	NA	NA	NA	0.0004	0.000002	no table 2 means	https://doi.org/10.1016/j.envpol.2018.02.008
Sighicellia et al. 2018	LAKE	45.633333	45.633333	300	0.6	0.2	NA	NA	NA	0.0016	0.000008	no table 2 means	https://doi.org/10.1016/j.envpol.2018.02.008
Zhang et al. 2017	MARINE	38.7	119.9	330	0.95	0.45	NA	NA	NA	NA	0.00033	no	https://doi.org/10.1016/j.envpol.2017.08.058
Campbell et al. 2017	RIVER	50.65	-104.917222	80	NA	NA	NA	5030	122	NA	0.024254473	yes	http://dx.doi.org/10.1139/facets-2017-0008	yes excludes clear fibers
Campbell et al. 2017	RIVER	50.65	-104.917222	80	NA	NA	NA	5030	31	NA	0.006163022	yes	http://dx.doi.org/10.1139/facets-2017-0008	yes excludes clear fibers
Campbell et al. 2017	RIVER	50.65	-104.917222	80	NA	NA	NA	5030	76	NA	0.015109344	yes	http://dx.doi.org/10.1139/facets-2017-0008	yes excludes clear fibers
Campbell et al. 2017	RIVER	50.65	-104.917222	80	NA	NA	NA	5030	27	NA	0.005367793	yes	http://dx.doi.org/10.1139/facets-2017-0008	yes excludes clear fibers
Campbell et al. 2017	RIVER	50.65	-104.917222	80	NA	NA	NA	5030	32	NA	0.006361829	yes	http://dx.doi.org/10.1139/facets-2017-0008	yes excludes clear fibers
Campbell et al. 2017	RIVER	50.65	-104.917222	80	NA	NA	NA	3070	30	NA	0.009771987	yes	http://dx.doi.org/10.1139/facets-2017-0008	yes excludes clear fibers
Campbell et al. 2017	RIVER	50.65	-104.917222	80	NA	NA	NA	3070	21	NA	0.006840391	yes	http://dx.doi.org/10.1139/facets-2017-0008	yes excludes clear fibers
Campbell et al. 2017	RIVER	50.65	-104.917222	80	NA	NA	NA	3070	19	NA	0.006188925	yes	http://dx.doi.org/10.1139/facets-2017-0008	yes excludes clear fibers
Campbell et al. 2017	RIVER	50.65	-104.917222	80	NA	NA	NA	3070	28	NA	0.009120521	yes	http://dx.doi.org/10.1139/facets-2017-0008	yes excludes clear fibers
Campbell et al. 2017	RIVER	50.65	-104.917222	80	NA	NA	NA	1560	23	NA	0.01474359	yes	http://dx.doi.org/10.1139/facets-2017-0008	yes excludes clear fibers
Campbell et al. 2017	RIVER	50.65	-104.917222	80	NA	NA	NA	1560	10	NA	0.006410256	yes	http://dx.doi.org/10.1139/facets-2017-0008	yes excludes clear fibers
Campbell et al. 2017	RIVER	50.65	-104.917222	80	NA	NA	NA	1560	14	NA	0.008974359	yes	http://dx.doi.org/10.1139/facets-2017-0008	yes excludes clear fibers
Campbell et al. 2017	RIVER	50.65	-104.917222	80	NA	NA	NA	2270	12	NA	0.005286344	yes	http://dx.doi.org/10.1139/facets-2017-0008	yes excludes clear fibers
Campbell et al. 2017	RIVER	50.65	-104.917222	80	NA	NA	NA	2270	7	NA	0.0030837	yes	http://dx.doi.org/10.1139/facets-2017-0008	yes excludes clear fibers
Campbell et al. 2017	RIVER	50.65	-104.917222	80	NA	NA	NA	6090	7	NA	0.001149425	yes	http://dx.doi.org/10.1139/facets-2017-0008	yes excludes clear fibers
Campbell et al. 2017	RIVER	50.65	-104.917222	80	NA	NA	NA	6090	8	NA	0.001313629	yes	http://dx.doi.org/10.1139/facets-2017-0008	yes excludes clear fibers
Campbell et al. 2017	RIVER	50.65	-104.917222	80	NA	NA	NA	6090	10	NA	0.001642036	yes	http://dx.doi.org/10.1139/facets-2017-0008	yes excludes clear fibers
Campbell et al. 2017	RIVER	50.65	-104.917222	80	NA	NA	NA	70300	23	NA	0.000327169	yes	http://dx.doi.org/10.1139/facets-2017-0008	yes excludes clear fibers
Campbell et al. 2017	RIVER	50.65	-104.917222	80	NA	NA	NA	70300	13	NA	0.000184922	yes	http://dx.doi.org/10.1139/facets-2017-0008	yes excludes clear fibers
Baldwin et al. 2016	RIVER	46°42'12"N	92°25'07"W	333	1	0.4	1792	224000	272	NA	0.001214286	yes	https://doi.org/10.1021/acs.est.6b02917
Baldwin et al. 2016	RIVER	46°42'12"N	92°25'07"W	333	1	0.4	2844	370000	83	NA	0.000224324	yes	https://doi.org/10.1021/acs.est.6b02917
Baldwin et al. 2016	RIVER	46°42'12"N	92°25'07"W	333	1	0.4	882	115000	118	NA	0.001026087	yes	https://doi.org/10.1021/acs.est.6b02917
Baldwin et al. 2016	RIVER	46°42'12"N	92°25'07"W	333	1	0.4	549	99000	56	NA	0.000565657	yes	https://doi.org/10.1021/acs.est.6b02917
Baldwin et al. 2016	RIVER	46°38'00"N	92°05'38"W	333	1	0.4	294	62000	73	NA	0.001177419	yes	https://doi.org/10.1021/acs.est.6b02917
Baldwin et al. 2016	RIVER	46°38'00"N	92°05'38"W	333	1	0.4	486	90000	27	NA	0.0003	yes	https://doi.org/10.1021/acs.est.6b02917
Baldwin et al. 2016	RIVER	46°38'00"N	92°05'38"W	333	1	0.4	542	163000	875	NA	0.005368098	yes	https://doi.org/10.1021/acs.est.6b02917
Baldwin et al. 2016	RIVER	46°38'00"N	92°05'38"W	333	1	0.4	552	88000	49	NA	0.000556818	yes	https://doi.org/10.1021/acs.est.6b02917
Baldwin et al. 2016	RIVER	44°06'22.2"N	87°42'57.7"W	333	1	0.4	1224	269000	65	NA	0.000241636	yes	https://doi.org/10.1021/acs.est.6b02917
Baldwin et al. 2016	RIVER	44°06'22.2"N	87°42'57.7"W	333	1	0.4	315	95000	77	NA	0.000810526	yes	https://doi.org/10.1021/acs.est.6b02917
Baldwin et al. 2016	RIVER	44°06'22.2"N	87°42'57.7"W	333	1	0.4	517	103000	66	NA	0.000640777	yes	https://doi.org/10.1021/acs.est.6b02917
Baldwin et al. 2016	RIVER	44°06'22.2"N	87°42'57.7"W	333	1	0.4	384	115000	131	NA	0.00113913	yes	https://doi.org/10.1021/acs.est.6b02917
Baldwin et al. 2016	RIVER	43°44'29.0"N	87°45'7.6"W	333	1	0.4	1089	218000	50	NA	0.000229358	yes	https://doi.org/10.1021/acs.est.6b02917
Baldwin et al. 2016	RIVER	43°44'29.0"N	87°45'7.6"W	333	1	0.4	648	107000	25	NA	0.000233645	yes	https://doi.org/10.1021/acs.est.6b02917
Baldwin et al. 2016	RIVER	43°44'29.0"N	87°45'7.6"W	333	1	0.4	720	216000	193	NA	0.000893519	yes	https://doi.org/10.1021/acs.est.6b02917
Baldwin et al. 2016	RIVER	43°44'29.0"N	87°45'7.6"W	333	1	0.4	384	104000	270	NA	0.002596154	yes	https://doi.org/10.1021/acs.est.6b02917
Baldwin et al. 2016	RIVER	43°01'28"N	87°53'54"W	333	1	0.4	1782	446000	1785	NA	0.004002242	yes	https://doi.org/10.1021/acs.est.6b02917
Baldwin et al. 2016	RIVER	43°01'28"N	87°53'54"W	333	1	0.4	1470	441000	62	NA	0.00014059	yes	https://doi.org/10.1021/acs.est.6b02917
Baldwin et al. 2016	RIVER	43°01'28"N	87°53'54"W	333	1	0.4	1033	258000	4464	NA	0.017302326	yes	https://doi.org/10.1021/acs.est.6b02917
Baldwin et al. 2016	RIVER	43°01'28"N	87°53'54"W	333	1	0.4	745	130000	915	NA	0.007038462	yes	https://doi.org/10.1021/acs.est.6b02917
Baldwin et al. 2016	RIVER	41.6684	-87.4402	333	1	0.4	585	99000	1340	NA	0.013535354	yes	https://doi.org/10.1021/acs.est.6b02917
Baldwin et al. 2016	RIVER	41.6684	-87.4402	333	1	0.4	914	144000	184	NA	0.001277778	yes	https://doi.org/10.1021/acs.est.6b02917
Baldwin et al. 2016	RIVER	41.6684	-87.4402	333	1	0.4	1557	265000	2804	NA	0.010581132	yes	https://doi.org/10.1021/acs.est.6b02917
Baldwin et al. 2016	RIVER	41.6684	-87.4402	333	1	0.4	1028	195000	685	NA	0.003512821	yes	https://doi.org/10.1021/acs.est.6b02917
Baldwin et al. 2016	RIVER	41°37'20"	87°10'33	333	1	0.4	533	144000	45	NA	0.0003125	yes	https://doi.org/10.1021/acs.est.6b02917
Baldwin et al. 2016	RIVER	41°37'20"	87°10'33	333	1	0.4	938	160000	84	NA	0.000525	yes	https://doi.org/10.1021/acs.est.6b02917
Baldwin et al. 2016	RIVER	41°37'20"	87°10'33	333	1	0.4	1033	207000	24	NA	0.000115942	yes	https://doi.org/10.1021/acs.est.6b02917
Baldwin et al. 2016	RIVER	41°49'45"	86°15'35"	333	1	0.4	713	207000	1519	NA	0.007338164	yes	https://doi.org/10.1021/acs.est.6b02917
Baldwin et al. 2016	RIVER	41°49'45"	86°15'35"	333	1	0.4	432	140000	204	NA	0.001457143	yes	https://doi.org/10.1021/acs.est.6b02917
Baldwin et al. 2016	RIVER	41°49'45"	86°15'35"	333	1	0.4	360	130000	229	NA	0.001761538	yes	https://doi.org/10.1021/acs.est.6b02917
Baldwin et al. 2016	RIVER	42°11'11"	86°22'08"	333	1	0.4	353	79000	556	NA	0.007037975	yes	https://doi.org/10.1021/acs.est.6b02917
Baldwin et al. 2016	RIVER	42°11'11"	86°22'08"	333	1	0.4	54	19000	36	NA	0.001894737	yes	https://doi.org/10.1021/acs.est.6b02917
Baldwin et al. 2016	RIVER	42°11'11"	86°22'08"	333	1	0.4	75	27000	199	NA	0.00737037	yes	https://doi.org/10.1021/acs.est.6b02917
Baldwin et al. 2016	RIVER	42°39'03"	86°06'24"	333	1	0.4	224	87000	329	NA	0.003781609	yes	https://doi.org/10.1021/acs.est.6b02917
Baldwin et al. 2016	RIVER	42°39'03"	86°06'24"	333	1	0.4	297	91000	128	NA	0.001406593	yes	https://doi.org/10.1021/acs.est.6b02917
Baldwin et al. 2016	RIVER	42°39'03"	86°06'24"	333	1	0.4	278	99000	93	NA	0.000939394	yes	https://doi.org/10.1021/acs.est.6b02917
Baldwin et al. 2016	RIVER	42°39'03"	86°06'24"	333	1	0.4	306	107000	163	NA	0.001523364	yes	https://doi.org/10.1021/acs.est.6b02917
Baldwin et al. 2016	RIVER	43°01'27"	86°01'35"	333	1	0.4	1940	572000	801	NA	0.00140035	yes	https://doi.org/10.1021/acs.est.6b02917
Baldwin et al. 2016	RIVER	43°01'27"	86°01'35"	333	1	0.4	279	82000	4	NA	4.88E-05	yes	https://doi.org/10.1021/acs.est.6b02917
Baldwin et al. 2016	RIVER	43°01'27"	86°01'35"	333	1	0.4	141	57000	303	NA	0.005315789	yes	https://doi.org/10.1021/acs.est.6b02917
Baldwin et al. 2016	RIVER	43°01'27"	86°01'35"	333	1	0.4	218	77000	582	NA	0.007558442	yes	https://doi.org/10.1021/acs.est.6b02917
Baldwin et al. 2016	RIVER	43°25'19"	83°57'07"	333	1	0.4	305	107000	137	NA	0.001280374	yes	https://doi.org/10.1021/acs.est.6b02917
Baldwin et al. 2016	RIVER	43°25'19"	83°57'07"	333	1	0.4	103	36000	57	NA	0.001583333	yes	https://doi.org/10.1021/acs.est.6b02917
Baldwin et al. 2016	RIVER	43°25'19"	83°57'07"	333	1	0.4	54	20000	130	NA	0.0065	yes	https://doi.org/10.1021/acs.est.6b02917
Baldwin et al. 2016	RIVER	43°25'19"	83°57'07"	333	1	0.4	54	20000	193	NA	0.00965	yes	https://doi.org/10.1021/acs.est.6b02917
Baldwin et al. 2016	RIVER	42°35'45"	82°54'32"	333	1	0.4	279	92000	1976	NA	0.021478261	yes	https://doi.org/10.1021/acs.est.6b02917
Baldwin et al. 2016	RIVER	42°35'45"	82°54'32"	333	1	0.4	116	31000	410	NA	0.013225806	yes	https://doi.org/10.1021/acs.est.6b02917
Baldwin et al. 2016	RIVER	42°35'45"	82°54'32"	333	1	0.4	117	39000	442	NA	0.011333333	yes	https://doi.org/10.1021/acs.est.6b02917
Baldwin et al. 2016	RIVER	42°35'45"	82°54'32"	333	1	0.4	34	13000	42	NA	0.003230769	yes	https://doi.org/10.1021/acs.est.6b02917
Baldwin et al. 2016	RIVER	42°22'23"	83°15'17"	333	1	0.4	105	36000	365	NA	0.010138889	yes	https://doi.org/10.1021/acs.est.6b02917
Baldwin et al. 2016	RIVER	42°22'23"	83°15'17"	333	1	0.4	72	25000	216	NA	0.00864	yes	https://doi.org/10.1021/acs.est.6b02917
Baldwin et al. 2016	RIVER	42°22'23"	83°15'17"	333	1	0.4	93	32000	371	NA	0.01159375	yes	https://doi.org/10.1021/acs.est.6b02917
Baldwin et al. 2016	RIVER	42°17'13"	83°44'02"	333	1	0.4	329.4	63000	2023	NA	0.032111111	yes	https://doi.org/10.1021/acs.est.6b02917
Baldwin et al. 2016	RIVER	42°17'13"	83°44'02"	333	1	0.4	788	276000	217	NA	0.000786232	yes	https://doi.org/10.1021/acs.est.6b02917
Baldwin et al. 2016	RIVER	42°17'13"	83°44'02"	333	1	0.4	454	159000	290	NA	0.001823899	yes	https://doi.org/10.1021/acs.est.6b02917
Baldwin et al. 2016	RIVER	42°17'13"	83°44'02"	333	1	0.4	675	236000	127	NA	0.000538136	yes	https://doi.org/10.1021/acs.est.6b02917
Baldwin et al. 2016	RIVER	41°57'38"	83°31'52"	333	1	0.4	586	205000	899	NA	0.004385366	yes	https://doi.org/10.1021/acs.est.6b02917
Baldwin et al. 2016	RIVER	41°57'38"	83°31'52"	333	1	0.4	255	89000	44	NA	0.000494382	yes	https://doi.org/10.1021/acs.est.6b02917
Baldwin et al. 2016	RIVER	41°57'38"	83°31'52"	333	1	0.4	278	97000	32	NA	0.000329897	yes	https://doi.org/10.1021/acs.est.6b02917
Baldwin et al. 2016	RIVER	41°57'38"	83°31'52"	333	1	0.4	612	205000	93	NA	0.000453659	yes	https://doi.org/10.1021/acs.est.6b02917
Baldwin et al. 2016	RIVER	41°30'00"	83°42'46"	333	1	0.4	567	125000	52	NA	0.000416	yes	https://doi.org/10.1021/acs.est.6b02917
Baldwin et al. 2016	RIVER	41°30'00"	83°42'46"	333	1	0.4	810	194000	524	NA	0.002701031	yes	https://doi.org/10.1021/acs.est.6b02917
Baldwin et al. 2016	RIVER	41°30'00"	83°42'46"	333	1	0.4	85	18000	72	NA	0.004	yes	https://doi.org/10.1021/acs.est.6b02917
Baldwin et al. 2016	RIVER	41°30'00"	83°42'46"	333	1	0.4	567	82000	209	NA	0.00254878	yes	https://doi.org/10.1021/acs.est.6b02917
Baldwin et al. 2016	RIVER	41°26'58"	83°21'41"	333	1	0.4	252	55000	138	NA	0.002509091	yes	https://doi.org/10.1021/acs.est.6b02917
Baldwin et al. 2016	RIVER	41°26'58"	83°21'41"	333	1	0.4	828	91000	80	NA	0.000879121	yes	https://doi.org/10.1021/acs.est.6b02917
Baldwin et al. 2016	RIVER	41°26'58"	83°21'41"	333	1	0.4	76.5	16000	50	NA	0.003125	yes	https://doi.org/10.1021/acs.est.6b02917
Baldwin et al. 2016	RIVER	41°26'58"	83°21'41"	333	1	0.4	2743	768000	106	NA	0.000138021	yes	https://doi.org/10.1021/acs.est.6b02917
Baldwin et al. 2016	RIVER	41°18'28"	83°09'32"	333	1	0.4	459	115000	168	NA	0.00146087	yes	https://doi.org/10.1021/acs.est.6b02917
Baldwin et al. 2016	RIVER	41°18'28"	83°09'32"	333	1	0.4	450	50000	123	NA	0.00246	yes	https://doi.org/10.1021/acs.est.6b02917
Baldwin et al. 2016	RIVER	41°18'28"	83°09'32"	333	1	0.4	54	6000	38	NA	0.006333333	yes	https://doi.org/10.1021/acs.est.6b02917
Baldwin et al. 2016	RIVER	41°18'28"	83°09'32"	333	1	0.4	211	44000	79	NA	0.001795455	yes	https://doi.org/10.1021/acs.est.6b02917
Baldwin et al. 2016	RIVER	41°18'03"	82°36'30"	333	1	0.4	297	74000	96	NA	0.001297297	yes	https://doi.org/10.1021/acs.est.6b02917
Baldwin et al. 2016	RIVER	41°18'03"	82°36'30"	333	1	0.4	630	164000	327	NA	0.001993902	yes	https://doi.org/10.1021/acs.est.6b02917
Baldwin et al. 2016	RIVER	41°18'03"	82°36'30"	333	1	0.4	450	108000	36	NA	0.000333333	yes	https://doi.org/10.1021/acs.est.6b02917
Baldwin et al. 2016	RIVER	41°18'03"	82°36'30"	333	1	0.4	907	227000	145	NA	0.000638767	yes	https://doi.org/10.1021/acs.est.6b02917
Baldwin et al. 2016	RIVER	41.38032368	-82.10459279	333	1	0.4	765	199000	242	NA	0.00121608	yes	https://doi.org/10.1021/acs.est.6b02917
Baldwin et al. 2016	RIVER	41.38032368	-82.10459279	333	1	0.4	134	24000	12	NA	0.0005	yes	https://doi.org/10.1021/acs.est.6b02917
Baldwin et al. 2016	RIVER	41.38032368	-82.10459279	333	1	0.4	264	69000	132	NA	0.001913043	yes	https://doi.org/10.1021/acs.est.6b02917
Baldwin et al. 2016	RIVER	41°24'27"	81°52'58"	333	1	0.4	333	87000	167	NA	0.00191954	yes	https://doi.org/10.1021/acs.est.6b02917
Baldwin et al. 2016	RIVER	41°24'27"	81°52'58"	333	1	0.4	270	65000	349	NA	0.005369231	yes	https://doi.org/10.1021/acs.est.6b02917
Baldwin et al. 2016	RIVER	41°24'27"	81°52'58"	333	1	0.4	252	53000	170	NA	0.003207547	yes	https://doi.org/10.1021/acs.est.6b02917
Baldwin et al. 2016	RIVER	41°24'27"	81°52'58"	333	1	0.4	213	49000	44	NA	0.000897959	yes	https://doi.org/10.1021/acs.est.6b02917
Baldwin et al. 2016	RIVER	41°23'43"	81°37'48"	333	1	0.4	567	74000	538	NA	0.00727027	yes	https://doi.org/10.1021/acs.est.6b02917
Baldwin et al. 2016	RIVER	41°23'43"	81°37'48"	333	1	0.4	232	49000	125	NA	0.00255102	yes	https://doi.org/10.1021/acs.est.6b02917
Baldwin et al. 2016	RIVER	41°23'43"	81°37'48"	333	1	0.4	270	73000	72	NA	0.000986301	yes	https://doi.org/10.1021/acs.est.6b02917
Baldwin et al. 2016	RIVER	41°43'08"	81°13'41"	333	1	0.4	567	147000	459	NA	0.003122449	yes	https://doi.org/10.1021/acs.est.6b02917
Baldwin et al. 2016	RIVER	41°43'08"	81°13'41"	333	1	0.4	693	152000	176	NA	0.001157895	yes	https://doi.org/10.1021/acs.est.6b02917
Baldwin et al. 2016	RIVER	41°43'08"	81°13'41"	333	1	0.4	702	161000	147	NA	0.000913043	yes	https://doi.org/10.1021/acs.est.6b02917
Baldwin et al. 2016	RIVER	41°54'00"	80°47'44"	333	1	0.4	85	24000	559	NA	0.023291667	yes	https://doi.org/10.1021/acs.est.6b02917
Baldwin et al. 2016	RIVER	41°54'00"	80°47'44"	333	1	0.4	44	9000	95	NA	0.010555556	yes	https://doi.org/10.1021/acs.est.6b02917
Baldwin et al. 2016	RIVER	41°54'00"	80°47'44"	333	1	0.4	135	31000	179	NA	0.005774194	yes	https://doi.org/10.1021/acs.est.6b02917
Baldwin et al. 2016	RIVER	42°52'17"	78°52'23"	333	1	0.4	283	61000	250	NA	0.004098361	yes	https://doi.org/10.1021/acs.est.6b02917
Baldwin et al. 2016	RIVER	42°52'17"	78°52'23"	333	1	0.4	1674	310000	165	NA	0.000532258	yes	https://doi.org/10.1021/acs.est.6b02917
Baldwin et al. 2016	RIVER	42°52'17"	78°52'23"	333	1	0.4	81	13000	391	NA	0.030076923	yes	https://doi.org/10.1021/acs.est.6b02917
Baldwin et al. 2016	RIVER	43°05'35"	78°38'10"	333	1	0.4	516	72000	204	NA	0.002833333	yes	https://doi.org/10.1021/acs.est.6b02917
Baldwin et al. 2016	RIVER	43°05'35"	78°38'10"	333	1	0.4	600	186000	680	NA	0.003655914	yes	https://doi.org/10.1021/acs.est.6b02917
Baldwin et al. 2016	RIVER	43°05'35"	78°38'10"	333	1	0.4	54	14000	39	NA	0.002785714	yes	https://doi.org/10.1021/acs.est.6b02917
Baldwin et al. 2016	RIVER	43°05'35"	78°38'10"	333	1	0.4	441	66000	301	NA	0.004560606	yes	https://doi.org/10.1021/acs.est.6b02917
Baldwin et al. 2016	RIVER	43°08'30.2"	77°36'58.7"	333	1	0.4	378	87000	1041	NA	0.011965517	yes	https://doi.org/10.1021/acs.est.6b02917
Baldwin et al. 2016	RIVER	43°08'30.2"	77°36'58.7"	333	1	0.4	882	238000	229	NA	0.000962185	yes	https://doi.org/10.1021/acs.est.6b02917
Baldwin et al. 2016	RIVER	43°08'30.2"	77°36'58.7"	333	1	0.4	408	86000	64	NA	0.000744186	yes	https://doi.org/10.1021/acs.est.6b02917
Baldwin et al. 2016	RIVER	43°08'30.2"	77°36'58.7"	333	1	0.4	744	97000	295	NA	0.003041237	yes	https://doi.org/10.1021/acs.est.6b02917
Baldwin et al. 2016	RIVER	44°31'43"	88°00'36"	333	1	0.4	216	82000	420	NA	0.005121951	yes	https://doi.org/10.1021/acs.est.6b02917
Baldwin et al. 2016	RIVER	44°31'43"	88°00'36"	333	1	0.4	300	93000	211	NA	0.002268817	yes	https://doi.org/10.1021/acs.est.6b02917
Baldwin et al. 2016	RIVER	44°31'43"	88°00'36"	333	1	0.4	732	146000	1128	NA	0.007726027	yes	https://doi.org/10.1021/acs.est.6b02917
Baldwin et al. 2016	RIVER	44°31'43"	88°00'36"	333	1	0.4	574	230000	218	NA	0.000947826	yes	https://doi.org/10.1021/acs.est.6b02917
Lahens et al. 2018	RIVER	10.8	106.65	300	NA	NA	NA	470	6	NA	0.012765957	yes	https://doi.org/10.1016/j.envpol.2018.02.005	yes, fragments only
Lahens et al. 2018	RIVER	10.8	106.65	300	NA	NA	NA	2690	26	NA	0.009665428	yes	https://doi.org/10.1016/j.envpol.2018.02.005
Lahens et al. 2018	RIVER	10.8	106.65	300	NA	NA	NA	2690	0	NA	0	yes	https://doi.org/10.1016/j.envpol.2018.02.005
Lahens et al. 2018	RIVER	10.8	106.65	300	NA	NA	NA	3180	62	NA	0.019496855	yes	https://doi.org/10.1016/j.envpol.2018.02.005
Lahens et al. 2018	RIVER	10.8	106.65	300	NA	NA	NA	150	33	NA	0.22	yes	https://doi.org/10.1016/j.envpol.2018.02.005
Lahens et al. 2018	RIVER	10.8	106.65	300	NA	NA	NA	2280	52	NA	0.022807018	yes	https://doi.org/10.1016/j.envpol.2018.02.005
Lahens et al. 2018	RIVER	10.8	106.65	300	NA	NA	NA	1010	144	NA	0.142574257	yes	https://doi.org/10.1016/j.envpol.2018.02.005
McCormick et al. 2014	RIVER	42.041111	-87.709722	333	NA	NA	NA	NA	NA	NA	0.00194	no	https://doi.org/10.1021/es503610r
McCormick et al. 2014	RIVER	42.041111	-87.709722	333	NA	NA	NA	NA	NA	NA	0.01793	no	https://doi.org/10.1021/es503610r
McCormick et al. 2016	RIVER	42.019935	-87.938195	333	0.52	0.36	NA	NA	NA	NA	0.00057	no	https://doi.org/10.1002/ecs2.1556
McCormick et al. 2016	RIVER	41.844946	-88.144796	333	0.52	0.36	NA	NA	NA	NA	0.00117	no	https://doi.org/10.1002/ecs2.1556
McCormick et al. 2016	RIVER	40.38049	-88.952891	333	0.52	0.36	NA	NA	NA	NA	0.00124	no	https://doi.org/10.1002/ecs2.1556
McCormick et al. 2016	RIVER	42.022707	-87.710174	333	0.52	0.36	NA	NA	NA	NA	0.00336	no	https://doi.org/10.1002/ecs2.1556
McCormick et al. 2016	RIVER	40.472171	-89.028385	333	0.52	0.36	NA	NA	NA	NA	0.00437	no	https://doi.org/10.1002/ecs2.1556
McCormick et al. 2016	RIVER	41.697565	-88.160251	333	0.52	0.36	NA	NA	NA	NA	0.00592	no	https://doi.org/10.1002/ecs2.1556
McCormick et al. 2016	RIVER	41.966468	-88.16467	333	0.52	0.36	NA	NA	NA	NA	0.00093	no	https://doi.org/10.1002/ecs2.1556
McCormick et al. 2016	RIVER	41.881325	-87.958506	333	0.52	0.36	NA	NA	NA	NA	0.00048	no	https://doi.org/10.1002/ecs2.1556
McCormick et al. 2016	RIVER	41.742995	-88.067614	333	0.52	0.36	NA	NA	NA	NA	0.00314	no	https://doi.org/10.1002/ecs2.1556
McCormick et al. 2016	RIVER	42.018488	-87.936705	333	0.52	0.36	NA	NA	NA	NA	0.01122	no	https://doi.org/10.1002/ecs2.1556
McCormick et al. 2016	RIVER	41.844547	-88.145714	333	0.52	0.36	NA	NA	NA	NA	0.00539	no	https://doi.org/10.1002/ecs2.1556
McCormick et al. 2016	RIVER	40.38034	-88.95307	333	0.52	0.36	NA	NA	NA	NA	0.0008	no	https://doi.org/10.1002/ecs2.1556
McCormick et al. 2016	RIVER	42.021858	-87.710168	333	0.52	0.36	NA	NA	NA	NA	0.0066	no	https://doi.org/10.1002/ecs2.1556
McCormick et al. 2016	RIVER	40.472731	-89.027021	333	0.52	0.36	NA	NA	NA	NA	0.00253	no	https://doi.org/10.1002/ecs2.1556
McCormick et al. 2016	RIVER	41.696564	-88.160606	333	0.52	0.36	NA	NA	NA	NA	0.01028	no	https://doi.org/10.1002/ecs2.1556
McCormick et al. 2016	RIVER	41.966287	-88.165053	333	0.52	0.36	NA	NA	NA	NA	0.00296	no	https://doi.org/10.1002/ecs2.1556
McCormick et al. 2016	RIVER	41.881011	-87.95843	333	0.52	0.36	NA	NA	NA	NA	0.00373	no	https://doi.org/10.1002/ecs2.1556
McCormick et al. 2016	RIVER	41.742822	-88.067677	333	0.52	0.36	NA	NA	NA	NA	0.00883	no	https://doi.org/10.1002/ecs2.1556
Zhao et al. 2014	MARINE	32°00.373'N	122°14.980'W	333	NA	NA	NA	130570	21	NA	0.000160833	yes	https://doi.org/10.1016/j.marpolbul.2014.06.032
Zhao et al. 2014	MARINE	31°59.945'N	122°45.318'W	333	NA	NA	NA	111120	12	NA	0.000107991	yes	https://doi.org/10.1016/j.marpolbul.2014.06.032
Zhao et al. 2014	MARINE	31°59.006'N	123°06.853'W	333	NA	NA	NA	108340	10	NA	9.23E-05	yes	https://doi.org/10.1016/j.marpolbul.2014.06.032
Zhao et al. 2014	MARINE	31°29.311'N	122°18.745'W	333	NA	NA	NA	144460	57	NA	0.000394573	yes	https://doi.org/10.1016/j.marpolbul.2014.06.032
Zhao et al. 2014	MARINE	31°30.705'N	122°51.962'W	333	NA	NA	NA	136120	42	NA	0.000308551	yes	https://doi.org/10.1016/j.marpolbul.2014.06.032
Zhao et al. 2014	MARINE	31°30.586'N	123°15.771'W	333	NA	NA	NA	181500	54	NA	0.000297521	yes	https://doi.org/10.1016/j.marpolbul.2014.06.032
Zhao et al. 2014	MARINE	30°59.138'N	122°16.504'W	333	NA	NA	NA	129640	46	NA	0.000354829	yes	https://doi.org/10.1016/j.marpolbul.2014.06.032
Zhao et al. 2014	MARINE	30°59.669'N	122°43.906'W	333	NA	NA	NA	194460	6	NA	3.09E-05	yes	https://doi.org/10.1016/j.marpolbul.2014.06.032
Zhao et al. 2014	MARINE	30°59.058'N	123°10.449'W	333	NA	NA	NA	200020	14	NA	7.00E-05	yes	https://doi.org/10.1016/j.marpolbul.2014.06.032
Zhao et al. 2014	MARINE	30°30.475'N	122°18.569'W	333	NA	NA	NA	66670	10	NA	0.000149993	yes	https://doi.org/10.1016/j.marpolbul.2014.06.032
Zhao et al. 2014	MARINE	30°30.372'N	122°51.743'W	333	NA	NA	NA	200020	6	NA	3.00E-05	yes	https://doi.org/10.1016/j.marpolbul.2014.06.032
Zhao et al. 2014	MARINE	30°30.265'N	123°14.472'W	333	NA	NA	NA	211130	12	NA	5.68E-05	yes	https://doi.org/10.1016/j.marpolbul.2014.06.032
Zhao et al. 2014	MARINE	29°59.689'N	122°29.902'W	333	NA	NA	NA	175940	22	NA	0.000125043	yes	https://doi.org/10.1016/j.marpolbul.2014.06.032
Zhao et al. 2014	MARINE	29°59.857'N	122°44.908'W	333	NA	NA	NA	185200	12	NA	6.48E-05	yes	https://doi.org/10.1016/j.marpolbul.2014.06.032
Zhao et al. 2014	MARINE	30°00.585'N	123°14.467'W	333	NA	NA	NA	194460	18	NA	9.26E-05	yes	https://doi.org/10.1016/j.marpolbul.2014.06.032
Kapp & Yeatman 2018	RIVER	44°7'46.56"N	110°39'29.84"W	100	NA	NA	NA	2884	NA	NA	0	yes	https://doi.org/10.1016/j.envpol.2018.06.033
Kapp & Yeatman 2018	RIVER	43°51'29.45"N	110°35'4.12"W	100	NA	NA	NA	3055	NA	NA	0	yes	https://doi.org/10.1016/j.envpol.2018.06.033
Kapp & Yeatman 2018	RIVER	43°22'59.15"N	110°44'51.28"W	100	NA	NA	NA	4058	NA	NA	0.000246	yes	https://doi.org/10.1016/j.envpol.2018.06.033
Kapp & Yeatman 2018	RIVER	43°20'35.16"N	111°12'31.98"W	100	NA	NA	NA	3512	NA	NA	0.002278	yes	https://doi.org/10.1016/j.envpol.2018.06.033
Kapp & Yeatman 2018	RIVER	43°37'48.61"N	111°41'25.77"W	100	NA	NA	NA	9183	NA	NA	0.00098	yes	https://doi.org/10.1016/j.envpol.2018.06.033
Kapp & Yeatman 2018	RIVER	43°30'23.84"N	112°2'59.73"W	100	NA	NA	NA	2405	NA	NA	0.000832	yes	https://doi.org/10.1016/j.envpol.2018.06.033
Kapp & Yeatman 2018	RIVER	43°7'35.97"N	112°30'47.42"W	100	NA	NA	NA	8986	NA	NA	0.000556	yes	https://doi.org/10.1016/j.envpol.2018.06.033
Kapp & Yeatman 2018	RIVER	42°40'59.34"N	112°59'22.25"W	100	NA	NA	NA	7620	NA	NA	0.000525	yes	https://doi.org/10.1016/j.envpol.2018.06.033
Kapp & Yeatman 2018	RIVER	42°33'19.52"N	113°47'42.43"W	100	NA	NA	NA	1852	NA	NA	0.00054	yes	https://doi.org/10.1016/j.envpol.2018.06.033
Kapp & Yeatman 2018	RIVER	42°33'19.52"N	113°47'42.43"W	100	NA	NA	NA	1715	NA	NA	0.0035	yes	https://doi.org/10.1016/j.envpol.2018.06.033
Kapp & Yeatman 2018	RIVER	42°37'6.17"N	114°30'21.35"W	100	NA	NA	NA	2081	NA	NA	0.001442	yes	https://doi.org/10.1016/j.envpol.2018.06.033
Kapp & Yeatman 2018	RIVER	43°0'6.47"N	115°12'32.04"W	100	NA	NA	NA	2088	NA	NA	0.00479	yes	https://doi.org/10.1016/j.envpol.2018.06.033
Kapp & Yeatman 2018	RIVER	42°59'32.66"N	116°5'41.40"W	100	NA	NA	NA	3274	NA	NA	0.000611	yes	https://doi.org/10.1016/j.envpol.2018.06.033
Kapp & Yeatman 2018	RIVER	43°18'18.03"N	116°34'39.52"W	100	NA	NA	NA	3091	NA	NA	0.001294	yes	https://doi.org/10.1016/j.envpol.2018.06.033
Kapp & Yeatman 2018	RIVER	43°43'50.35"N	117°4'16.47"W	100	NA	NA	NA	1580	NA	NA	0.009492	yes	https://doi.org/10.1016/j.envpol.2018.06.033
Kapp & Yeatman 2018	RIVER	44°15'16.55"N	117°8'29.82"W	100	NA	NA	NA	4330	NA	NA	0.001386	yes	https://doi.org/10.1016/j.envpol.2018.06.033
Kapp & Yeatman 2018	RIVER	44°38'28.57"N	117°6'22.81"W	100	NA	NA	NA	2117	NA	NA	0.01371	yes	https://doi.org/10.1016/j.envpol.2018.06.033
Kapp & Yeatman 2018	RIVER	45°15'12.54"N	116°41'46.57"W	100	NA	NA	NA	3933	NA	NA	0.001271	yes	https://doi.org/10.1016/j.envpol.2018.06.033
Kapp & Yeatman 2018	RIVER	45°37'56.60"N	116°28'35.57"W	100	NA	NA	NA	2814	NA	NA	0.002132	yes	https://doi.org/10.1016/j.envpol.2018.06.033
Kapp & Yeatman 2018	RIVER	46°20'22.60"N	117°1'54.28"W	100	NA	NA	NA	1239	NA	NA	0.004844	yes	https://doi.org/10.1016/j.envpol.2018.06.033
Kapp & Yeatman 2018	RIVER	46°41'48.41"N	117°28'15.18"W	100	NA	NA	NA	2069	NA	NA	0.001934	yes	https://doi.org/10.1016/j.envpol.2018.06.033
Kapp & Yeatman 2018	RIVER	46°35'14.11"N	118°13'16.95"W	100	NA	NA	NA	2078	NA	NA	0.001444	yes	https://doi.org/10.1016/j.envpol.2018.06.033
Kapp & Yeatman 2018	RIVER	45°55'21.11"N	119°7'8.20"W	100	NA	NA	NA	1828	NA	NA	0.001094	yes	https://doi.org/10.1016/j.envpol.2018.06.033
Kapp & Yeatman 2018	RIVER	45°48'36.14"N	119°58'38.42"W	100	NA	NA	NA	3488	NA	NA	0.001434	yes	https://doi.org/10.1016/j.envpol.2018.06.033
Kapp & Yeatman 2018	RIVER	45°39'3.89"N	120°57'39.23"W	100	NA	NA	NA	3161	NA	NA	0.002531	yes	https://doi.org/10.1016/j.envpol.2018.06.033
Kapp & Yeatman 2018	RIVER	45°40'20.89"N	121°53'25.77"W	100	NA	NA	NA	2340	NA	NA	0.0047	yes	https://doi.org/10.1016/j.envpol.2018.06.033
Kapp & Yeatman 2018	RIVER	45°36'2.94"N	122°36'59.58"W	100	NA	NA	NA	2735	NA	NA	0.002925	yes	https://doi.org/10.1016/j.envpol.2018.06.033
Kapp & Yeatman 2018	RIVER	46°5'35.99"N	122°56'29.84"W	100	NA	NA	NA	2934	NA	NA	0.00443	yes	https://doi.org/10.1016/j.envpol.2018.06.033
Kapp & Yeatman 2018	RIVER	46°13'49.55"N	123°59'39.30"W	100	NA	NA	NA	2463	NA	NA	0.003654	yes	https://doi.org/10.1016/j.envpol.2018.06.033
Naidoo et al. 2015	MARINE	29°38'S	31°08'E	300	0.3	0.3	NA	10000	NA	NA	0.0011	no	https://doi.org/10.1016/j.marpolbul.2015.09.044
Naidoo et al. 2015	MARINE	29°48'S	30°02'E	300	0.3	0.3	NA	10000	NA	NA	0.00253	no	https://doi.org/10.1016/j.marpolbul.2015.09.044
Naidoo et al. 2015	MARINE	29°52'S	31°04'E	300	0.3	0.3	NA	10000	NA	NA	0.00703	no	https://doi.org/10.1016/j.marpolbul.2015.09.044
Naidoo et al. 2015	MARINE	30°00'S	30°57'E	300	0.3	0.3	NA	10000	NA	NA	0.00311	no	https://doi.org/10.1016/j.marpolbul.2015.09.044
Naidoo et al. 2015	MARINE	30°07'S	30°51'E	300	0.3	0.3	NA	10000	NA	NA	0.00102	no	https://doi.org/10.1016/j.marpolbul.2015.09.044
Lusher et al. 2015	MARINE	76°N	15°E	333	0.6	0.16	NA	NA	NA	NA	0.00034	no	10.1038/srep14947
Steer et al. 2017	MARINE	50.18	-4.265	500	1	1	NA	NA	NA	NA	0.00361	yes	https://doi.org/10.1016/j.envpol.2017.03.062
Steer et al. 2017	MARINE	50.18	-4.265	500	1	1	NA	NA	NA	NA	0.00339	yes	https://doi.org/10.1016/j.envpol.2017.03.062
Steer et al. 2017	MARINE	50.18	-4.265	500	1	1	NA	NA	NA	NA	0.00104	yes	https://doi.org/10.1016/j.envpol.2017.03.062
Steer et al. 2017	MARINE	50.18	-4.265	500	1	1	NA	NA	NA	NA	0.00148	yes	https://doi.org/10.1016/j.envpol.2017.03.062
Steer et al. 2017	MARINE	50.18	-4.265	500	1	1	NA	NA	NA	NA	0.00152	yes	https://doi.org/10.1016/j.envpol.2017.03.062
Steer et al. 2017	MARINE	50.18	-4.265	500	1	1	NA	NA	NA	NA	0.00193	yes	https://doi.org/10.1016/j.envpol.2017.03.062
Steer et al. 2017	MARINE	50.18	-4.265	500	1	1	NA	NA	NA	NA	0.00044	yes	https://doi.org/10.1016/j.envpol.2017.03.062
Steer et al. 2017	MARINE	50.18	-4.265	500	1	1	NA	NA	NA	NA	0.00026	yes	https://doi.org/10.1016/j.envpol.2017.03.062
Steer et al. 2017	MARINE	50.18	-4.265	500	1	1	NA	NA	NA	NA	0.00099	yes	https://doi.org/10.1016/j.envpol.2017.03.062
Steer et al. 2017	MARINE	50.18	-4.265	500	1	1	NA	NA	NA	NA	0.00058	yes	https://doi.org/10.1016/j.envpol.2017.03.062
Steer et al. 2017	MARINE	50.18	-4.265	500	1	1	NA	NA	NA	NA	0.00058	yes	https://doi.org/10.1016/j.envpol.2017.03.062
Frère et al. 2017	MARINE	48.39	-4.49	335	0.6	0.16	NA	NA	NA	NA	0.00014	yes	https://doi.org/10.1016/j.envpol.2017.03.023	yes, no fibres
Frère et al. 2017	MARINE	48.39	-4.49	335	0.6	0.16	NA	NA	NA	NA	0.00019	yes	https://doi.org/10.1016/j.envpol.2017.03.023	yes, no fibres
Frère et al. 2017	MARINE	48.39	-4.49	335	0.6	0.16	NA	NA	NA	NA	0.00005	yes	https://doi.org/10.1016/j.envpol.2017.03.023	yes, no fibres
Frère et al. 2017	MARINE	48.39	-4.49	335	0.6	0.16	NA	NA	NA	NA	0.00009	yes	https://doi.org/10.1016/j.envpol.2017.03.023	yes, no fibres
Frère et al. 2017	MARINE	48.39	-4.49	335	0.6	0.16	NA	NA	NA	NA	0	yes	https://doi.org/10.1016/j.envpol.2017.03.023	yes, no fibres
Frère et al. 2017	MARINE	48.39	-4.49	335	0.6	0.16	NA	NA	NA	NA	0.00005	yes	https://doi.org/10.1016/j.envpol.2017.03.023	yes, no fibres
Frère et al. 2017	MARINE	48.39	-4.49	335	0.6	0.16	NA	NA	NA	NA	0.00043	yes	https://doi.org/10.1016/j.envpol.2017.03.023	yes, no fibres
Frère et al. 2017	MARINE	48.39	-4.49	335	0.6	0.16	NA	NA	NA	NA	0.00022	yes	https://doi.org/10.1016/j.envpol.2017.03.023	yes, no fibres
Frère et al. 2017	MARINE	48.39	-4.49	335	0.6	0.16	NA	NA	NA	NA	0.00002	yes	https://doi.org/10.1016/j.envpol.2017.03.023	yes, no fibres
Frère et al. 2017	MARINE	48.39	-4.49	335	0.6	0.16	NA	NA	NA	NA	0.00049	yes	https://doi.org/10.1016/j.envpol.2017.03.023	yes, no fibres
Frère et al. 2017	MARINE	48.39	-4.49	335	0.6	0.16	NA	NA	NA	NA	0.00048	yes	https://doi.org/10.1016/j.envpol.2017.03.023	yes, no fibres
Frère et al. 2017	MARINE	48.39	-4.49	335	0.6	0.16	NA	NA	NA	NA	0.00047	yes	https://doi.org/10.1016/j.envpol.2017.03.023	yes, no fibres
Frère et al. 2017	MARINE	48.39	-4.49	335	0.6	0.16	NA	NA	NA	NA	0.00017	yes	https://doi.org/10.1016/j.envpol.2017.03.023	yes, no fibres
Frère et al. 2017	MARINE	48.39	-4.49	335	0.6	0.16	NA	NA	NA	NA	0.00001	yes	https://doi.org/10.1016/j.envpol.2017.03.023	yes, no fibres
Frère et al. 2017	MARINE	48.39	-4.49	335	0.6	0.16	NA	NA	NA	NA	0.00001	yes	https://doi.org/10.1016/j.envpol.2017.03.023	yes, no fibres
Frère et al. 2017	MARINE	48.39	-4.49	335	0.6	0.16	NA	NA	NA	NA	0.00143	yes	https://doi.org/10.1016/j.envpol.2017.03.023	yes, no fibres
Frère et al. 2017	MARINE	48.39	-4.49	335	0.6	0.16	NA	NA	NA	NA	0.00003	yes	https://doi.org/10.1016/j.envpol.2017.03.023	yes, no fibres
Frère et al. 2017	MARINE	48.39	-4.49	335	0.6	0.16	NA	NA	NA	NA	0.00002	yes	https://doi.org/10.1016/j.envpol.2017.03.023	yes, no fibres
Kang et al. 2015	MARINE	35.051667	128.9225	330	0.4	0.195	NA	NA	NA	NA	0.000538922	yes	https://doi.org/10.1016/j.marpolbul.2015.04.054
Kang et al. 2015	MARINE	35.051667	128.9225	330	0.4	0.195	NA	NA	NA	NA	0.001257485	yes	https://doi.org/10.1016/j.marpolbul.2015.04.054
Kang et al. 2015	MARINE	35.051667	128.9225	330	0.4	0.195	NA	NA	NA	NA	0.001580838	yes	https://doi.org/10.1016/j.marpolbul.2015.04.054
Kang et al. 2015	MARINE	35.051667	128.9225	330	0.4	0.195	NA	NA	NA	NA	0.001401198	yes	https://doi.org/10.1016/j.marpolbul.2015.04.054
Kang et al. 2015	MARINE	35.051667	128.9225	330	0.4	0.195	NA	NA	NA	NA	0.001437126	yes	https://doi.org/10.1016/j.marpolbul.2015.04.054
Kang et al. 2015	MARINE	35.051667	128.9225	330	0.4	0.195	NA	NA	NA	NA	0.000610778	yes	https://doi.org/10.1016/j.marpolbul.2015.04.054
Kang et al. 2015	MARINE	35.051667	128.9225	330	0.4	0.195	NA	NA	NA	NA	0.002191617	yes	https://doi.org/10.1016/j.marpolbul.2015.04.054
Kang et al. 2015	MARINE	35.051667	128.9225	330	0.4	0.195	NA	NA	NA	NA	0.002299401	yes	https://doi.org/10.1016/j.marpolbul.2015.04.054
Kang et al. 2015	MARINE	35.051667	128.9225	330	0.4	0.195	NA	NA	NA	NA	0.003053892	yes	https://doi.org/10.1016/j.marpolbul.2015.04.054
Kang et al. 2015	MARINE	35.051667	128.9225	330	0.4	0.195	NA	NA	NA	NA	0.000790419	yes	https://doi.org/10.1016/j.marpolbul.2015.04.054
Kang et al. 2015	MARINE	35.051667	128.9225	330	0.4	0.195	NA	NA	NA	NA	0.001580838	yes	https://doi.org/10.1016/j.marpolbul.2015.04.054
Kang et al. 2015	MARINE	35.051667	128.9225	330	0.4	0.195	NA	NA	NA	NA	0.00445509	yes	https://doi.org/10.1016/j.marpolbul.2015.04.054
Kang et al. 2015	MARINE	35.051667	128.9225	330	0.4	0.195	NA	NA	NA	NA	0.001041916	yes	https://doi.org/10.1016/j.marpolbul.2015.04.054
Kang et al. 2015	MARINE	35.051667	128.9225	330	0.4	0.195	NA	NA	NA	NA	0.002227545	yes	https://doi.org/10.1016/j.marpolbul.2015.04.054
Kang et al. 2015	MARINE	35.051667	128.9225	330	0.4	0.195	NA	NA	NA	NA	0.001473054	yes	https://doi.org/10.1016/j.marpolbul.2015.04.054
Kang et al. 2015	MARINE	35.051667	128.9225	330	0.4	0.195	NA	NA	NA	NA	0.000538922	yes	https://doi.org/10.1016/j.marpolbul.2015.04.054
Kang et al. 2015	MARINE	35.051667	128.9225	330	0.4	0.195	NA	NA	NA	NA	0.001185629	yes	https://doi.org/10.1016/j.marpolbul.2015.04.054
Kang et al. 2015	MARINE	35.051667	128.9225	330	0.4	0.195	NA	NA	NA	NA	0.001149701	yes	https://doi.org/10.1016/j.marpolbul.2015.04.054
Kang et al. 2015	MARINE	35.051667	128.9225	330	0.4	0.195	NA	NA	NA	NA	0.001293413	yes	https://doi.org/10.1016/j.marpolbul.2015.04.054
Kang et al. 2015	MARINE	35.051667	128.9225	330	0.4	0.195	NA	NA	NA	NA	0.00097006	yes	https://doi.org/10.1016/j.marpolbul.2015.04.054
Kang et al. 2015	MARINE	35.051667	128.9225	330	0.4	0.195	NA	NA	NA	NA	0.004419162	yes	https://doi.org/10.1016/j.marpolbul.2015.04.054
Kang et al. 2015	MARINE	35.051667	128.9225	330	0.4	0.195	NA	NA	NA	NA	0.001760479	yes	https://doi.org/10.1016/j.marpolbul.2015.04.054
Kang et al. 2015	MARINE	35.051667	128.9225	330	0.4	0.195	NA	NA	NA	NA	0.001221557	yes	https://doi.org/10.1016/j.marpolbul.2015.04.054
Kang et al. 2015	MARINE	35.051667	128.9225	330	0.4	0.195	NA	NA	NA	NA	0.001868263	yes	https://doi.org/10.1016/j.marpolbul.2015.04.054
Kang et al. 2015	MARINE	35.051667	128.9225	330	0.4	0.195	NA	NA	NA	NA	0.003700599	yes	https://doi.org/10.1016/j.marpolbul.2015.04.054
Kang et al. 2015	MARINE	35.051667	128.9225	330	0.4	0.195	NA	NA	NA	NA	0.002227545	yes	https://doi.org/10.1016/j.marpolbul.2015.04.054
Kang et al. 2015	MARINE	35.051667	128.9225	330	0.4	0.195	NA	NA	NA	NA	0.004562874	yes	https://doi.org/10.1016/j.marpolbul.2015.04.054
Kang et al. 2015	MARINE	35.051667	128.9225	330	0.4	0.195	NA	NA	NA	NA	0.005173653	yes	https://doi.org/10.1016/j.marpolbul.2015.04.054
Kang et al. 2015	MARINE	35.051667	128.9225	330	0.4	0.195	NA	NA	NA	NA	0.001508982	yes	https://doi.org/10.1016/j.marpolbul.2015.04.054
Kang et al. 2015	MARINE	35.051667	128.9225	330	0.4	0.195	NA	NA	NA	NA	0.00251497	yes	https://doi.org/10.1016/j.marpolbul.2015.04.054
Kang et al. 2015	MARINE	35.051667	128.9225	330	0.4	0.195	NA	NA	NA	NA	0.004814371	yes	https://doi.org/10.1016/j.marpolbul.2015.04.054
Kang et al. 2015	MARINE	35.051667	128.9225	330	0.4	0.195	NA	NA	NA	NA	0.00211976	yes	https://doi.org/10.1016/j.marpolbul.2015.04.054
Kang et al. 2015	MARINE	35.051667	128.9225	330	0.4	0.195	NA	NA	NA	NA	0.001005988	yes	https://doi.org/10.1016/j.marpolbul.2015.04.054
Kang et al. 2015	MARINE	35.051667	128.9225	330	0.4	0.195	NA	NA	NA	NA	0.004095808	yes	https://doi.org/10.1016/j.marpolbul.2015.04.054
Kang et al. 2015	MARINE	35.051667	128.9225	330	0.4	0.195	NA	NA	NA	NA	0.001508982	yes	https://doi.org/10.1016/j.marpolbul.2015.04.054
Kang et al. 2015	MARINE	35.051667	128.9225	330	0.4	0.195	NA	NA	NA	NA	0.000610778	yes	https://doi.org/10.1016/j.marpolbul.2015.04.054
Kang et al. 2015	MARINE	35.051667	128.9225	330	0.4	0.195	NA	NA	NA	NA	0.000754491	yes	https://doi.org/10.1016/j.marpolbul.2015.04.054
Kang et al. 2015	MARINE	35.051667	128.9225	330	0.4	0.195	NA	NA	NA	NA	0.001185629	yes	https://doi.org/10.1016/j.marpolbul.2015.04.054
Kang et al. 2015	MARINE	35.051667	128.9225	330	0.4	0.195	NA	NA	NA	NA	0.001616766	yes	https://doi.org/10.1016/j.marpolbul.2015.04.054
Kang et al. 2015	MARINE	35.051667	128.9225	330	0.4	0.195	NA	NA	NA	NA	0.000934132	yes	https://doi.org/10.1016/j.marpolbul.2015.04.054
Kang et al. 2015	MARINE	35.051667	128.9225	330	0.4	0.195	NA	NA	NA	NA	0.029166667	yes	https://doi.org/10.1016/j.marpolbul.2015.04.054
Kang et al. 2015	MARINE	35.051667	128.9225	330	0.4	0.195	NA	NA	NA	NA	0.047916667	yes	https://doi.org/10.1016/j.marpolbul.2015.04.054
Kang et al. 2015	MARINE	35.051667	128.9225	330	0.4	0.195	NA	NA	NA	NA	0.01875	yes	https://doi.org/10.1016/j.marpolbul.2015.04.054
Song et al. 2014	MARINE	34.858056	128.618333	300	0.4	0.195	NA	NA	NA	NA	0.047	no	https://doi.org/10.1021/es501757s
Cheung et al. 2018	MARINE	22.399728	113.902485	333	0.87	16	NA	NA	NA	NA	0.0003	yes	https://doi.org/10.1016/j.scitotenv.2018.01.338
Cheung et al. 2018	MARINE	22.366557	113.865703	333	0.87	16	NA	NA	NA	NA	0.00212	yes	https://doi.org/10.1016/j.scitotenv.2018.01.338
Cheung et al. 2018	MARINE	22.288598	113.855987	333	0.87	16	NA	NA	NA	NA	0.00212	yes	https://doi.org/10.1016/j.scitotenv.2018.01.338
Cheung et al. 2018	MARINE	22.246125	113.831765	333	0.87	16	NA	NA	NA	NA	0.01318	yes	https://doi.org/10.1016/j.scitotenv.2018.01.338
Cheung et al. 2018	MARINE	22.189939	113.84968	333	0.87	16	NA	NA	NA	NA	0.01712	yes	https://doi.org/10.1016/j.scitotenv.2018.01.338
Cheung et al. 2018	MARINE	22.207281	113.942255	333	0.87	16	NA	NA	NA	NA	0.0347	yes	https://doi.org/10.1016/j.scitotenv.2018.01.338
Cheung et al. 2018	MARINE	22.223415	114.069382	333	0.87	16	NA	NA	NA	NA	0.00076	yes	https://doi.org/10.1016/j.scitotenv.2018.01.338
Cheung et al. 2018	MARINE	22.206843	114.192885	333	0.87	16	NA	NA	NA	NA	0.00045	yes	https://doi.org/10.1016/j.scitotenv.2018.01.338
Cheung et al. 2018	MARINE	22.233287	114.262884	333	0.87	16	NA	NA	NA	NA	0.00424	yes	https://doi.org/10.1016/j.scitotenv.2018.01.338
Cheung et al. 2018	MARINE	22.271453	114.365632	333	0.87	16	NA	NA	NA	NA	0.00167	yes	https://doi.org/10.1016/j.scitotenv.2018.01.338
Cheung et al. 2018	MARINE	22.352056	114.377896	333	0.87	16	NA	NA	NA	NA	0.00379	yes	https://doi.org/10.1016/j.scitotenv.2018.01.338
Cheung et al. 2018	MARINE	22.389243	114.393968	333	0.87	16	NA	NA	NA	NA	0.0003	yes	https://doi.org/10.1016/j.scitotenv.2018.01.338
Cheung et al. 2018	MARINE	22.449889	114.385996	333	0.87	16	NA	NA	NA	NA	0.00561	yes	https://doi.org/10.1016/j.scitotenv.2018.01.338
Cheung et al. 2018	MARINE	22.507844	114.365451	333	0.87	16	NA	NA	NA	NA	0.01924	yes	https://doi.org/10.1016/j.scitotenv.2018.01.338
Cheung et al. 2018	MARINE	22.557787	114.305867	333	0.87	16	NA	NA	NA	NA	0.00318	yes	https://doi.org/10.1016/j.scitotenv.2018.01.338
Cheung et al. 2018	MARINE	22.399728	113.902485	333	0.87	16	NA	NA	NA	NA	0.0005	yes	https://doi.org/10.1016/j.scitotenv.2018.01.338
Cheung et al. 2018	MARINE	22.366557	113.865703	333	0.87	16	NA	NA	NA	NA	0.00046	yes	https://doi.org/10.1016/j.scitotenv.2018.01.338
Cheung et al. 2018	MARINE	22.288598	113.855987	333	0.87	16	NA	NA	NA	NA	0.00008	yes	https://doi.org/10.1016/j.scitotenv.2018.01.338
Cheung et al. 2018	MARINE	22.246125	113.831765	333	0.87	16	NA	NA	NA	NA	0.00022	yes	https://doi.org/10.1016/j.scitotenv.2018.01.338
Cheung et al. 2018	MARINE	22.189939	113.84968	333	0.87	16	NA	NA	NA	NA	0.00002	yes	https://doi.org/10.1016/j.scitotenv.2018.01.338
Cheung et al. 2018	MARINE	22.207281	113.942255	333	0.87	16	NA	NA	NA	NA	0.00185	yes	https://doi.org/10.1016/j.scitotenv.2018.01.338
Cheung et al. 2018	MARINE	22.223415	114.069382	333	0.87	16	NA	NA	NA	NA	0.00026	yes	https://doi.org/10.1016/j.scitotenv.2018.01.338
Cheung et al. 2018	MARINE	22.206843	114.192885	333	0.87	16	NA	NA	NA	NA	0.00005	yes	https://doi.org/10.1016/j.scitotenv.2018.01.338
Cheung et al. 2018	MARINE	22.233287	114.262884	333	0.87	16	NA	NA	NA	NA	0.00005	yes	https://doi.org/10.1016/j.scitotenv.2018.01.338
Cheung et al. 2018	MARINE	22.271453	114.365632	333	0.87	16	NA	NA	NA	NA	0.00035	yes	https://doi.org/10.1016/j.scitotenv.2018.01.338
Cheung et al. 2018	MARINE	22.352056	114.377896	333	0.87	16	NA	NA	NA	NA	0.00023	yes	https://doi.org/10.1016/j.scitotenv.2018.01.338
Cheung et al. 2018	MARINE	22.389243	114.393968	333	0.87	16	NA	NA	NA	NA	0.00026	yes	https://doi.org/10.1016/j.scitotenv.2018.01.338
Cheung et al. 2018	MARINE	22.449889	114.385996	333	0.87	16	NA	NA	NA	NA	0.00041	yes	https://doi.org/10.1016/j.scitotenv.2018.01.338
Cheung et al. 2018	MARINE	22.507844	114.365451	333	0.87	16	NA	NA	NA	NA	0.00006	yes	https://doi.org/10.1016/j.scitotenv.2018.01.338
Cheung et al. 2018	MARINE	22.557787	114.305867	333	0.87	16	NA	NA	NA	NA	0.00008	yes	https://doi.org/10.1016/j.scitotenv.2018.01.338
Di Mauro et al. 2017	MARINE	28.924575	-90.740731	335	0.6	0.4	NA	21900	NA	NA	0.0118	yes	https://doi.org/10.1016/j.envpol.2017.07.030
Di Mauro et al. 2017	MARINE	28.924575	-90.740731	335	0.6	0.4	NA	8900	NA	NA	0.0184	yes	https://doi.org/10.1016/j.envpol.2017.07.030
Di Mauro et al. 2017	MARINE	28.924575	-90.740731	335	0.6	0.4	NA	31100	NA	NA	0.009	yes	https://doi.org/10.1016/j.envpol.2017.07.030
Di Mauro et al. 2017	MARINE	28.924575	-90.740731	335	0.6	0.4	NA	32700	NA	NA	0.005	yes	https://doi.org/10.1016/j.envpol.2017.07.030
Maes et al. 2017	MARINE	50.411908	-1.53753	333	0.16	0.25	NA	NA	NA	NA	0.00014	no	https://doi.org/10.3389/fmars.2017.00135
Hoellein et al. 2017	RIVER	42.019954	-87.710211	333	NA	NA	NA	NA	NA	NA	0.00336	no	10.1086/693012
Hoellein et al. 2017	RIVER	42.019954	-87.710211	333	NA	NA	NA	NA	NA	NA	0.00642	no	10.1086/693012
Hoellein et al. 2017	RIVER	42.019954	-87.710211	333	NA	NA	NA	NA	NA	NA	0.0047	no	10.1086/693012
Hoellein et al. 2017	RIVER	42.019954	-87.710211	333	NA	NA	NA	NA	NA	NA	0.006	no	10.1086/693012
Hoellein et al. 2017	RIVER	42.019954	-87.710211	333	NA	NA	NA	NA	NA	NA	0.00628	no	10.1086/693012
Faure et al. 2015	LAKE	46.433333	6.55	300	0.6	0.18	NA	NA	NA	0.022	0.000122222	no	https://doi.org/10.1071/EN14218
Faure et al. 2015	LAKE	46.433333	6.55	300	0.6	0.18	NA	NA	NA	0.033	0.000183333	no	https://doi.org/10.1071/EN14218
Faure et al. 2015	LAKE	47.583333	9.466667	300	0.6	0.18	NA	NA	NA	0.061	0.000338889	no	https://doi.org/10.1071/EN14218
Faure et al. 2015	LAKE	46.9	6.85	300	0.6	0.18	NA	NA	NA	0.061	0.000338889	no	https://doi.org/10.1071/EN14218
Faure et al. 2015	LAKE	46.183333	8.833333	300	0.6	0.18	NA	NA	NA	0.22	0.001222222	no	https://doi.org/10.1071/EN14218
Faure et al. 2015	LAKE	47.2475	8.6775	300	0.6	0.18	NA	NA	NA	0.011	6.11E-05	no	https://doi.org/10.1071/EN14218
Faure et al. 2015	LAKE	46.716667	7.966667	300	0.6	0.18	NA	NA	NA	0.036	0.0002	no	https://doi.org/10.1071/EN14218
Faure et al. 2015	RIVER	43.330833	4.845556	300	0.6	0.18	NA	NA	NA	NA	0.0023	no	https://doi.org/10.1071/EN14218
Faure et al. 2015	RIVER	46.5	6.383333	300	0.6	0.18	NA	NA	NA	NA	0.0001	no	https://doi.org/10.1071/EN14218
Faure et al. 2015	RIVER	46.5074	6.5394	300	0.6	0.18	NA	NA	NA	NA	0.0065	no	https://doi.org/10.1071/EN14218
Faure et al. 2015	RIVER	46.5074	6.5394	300	0.6	0.18	NA	NA	NA	NA	0.064	no	https://doi.org/10.1071/EN14218
Faure et al. 2015	RIVER	46.508209	6.640248	300	0.6	0.18	NA	NA	NA	NA	0.0044	no	https://doi.org/10.1071/EN14218
Faure et al. 2015	RIVER	46.201162	6.120827	300	0.6	0.18	NA	NA	NA	NA	0.00013	no	https://doi.org/10.1071/EN14218
Faure et al. 2015	RIVER	46.143813	5.964939	300	0.6	0.18	NA	NA	NA	NA	0.00029	no	https://doi.org/10.1071/EN14218
Free et al. 2014	LAKE	50.9154	100.5358	333	0.61	0.16	3320	NA	70	NA	0.000216028	yes	https://doi.org/10.1016/j.marpolbul.2014.06.001
Free et al. 2014	LAKE	51.0933	100.6612	333	0.61	0.16	3800	NA	103	NA	0.000277718	yes	https://doi.org/10.1016/j.marpolbul.2014.06.001
Free et al. 2014	LAKE	51.2933	100.6975	333	0.61	0.16	3150	NA	25	NA	8.13E-05	yes	https://doi.org/10.1016/j.marpolbul.2014.06.001
Free et al. 2014	LAKE	51.3856	100.7231	333	0.61	0.16	3210	NA	32	NA	0.00010214	yes	https://doi.org/10.1016/j.marpolbul.2014.06.001
Free et al. 2014	LAKE	51.5283	100.5467	333	0.61	0.16	3130	NA	23	NA	7.53E-05	yes	https://doi.org/10.1016/j.marpolbul.2014.06.001
Free et al. 2014	LAKE	51.3112	100.3317	333	0.61	0.16	3670	NA	35	NA	9.77E-05	yes	https://doi.org/10.1016/j.marpolbul.2014.06.001
Free et al. 2014	LAKE	51.1491	100.3316	333	0.61	0.16	3290	NA	2	NA	6.23E-06	yes	https://doi.org/10.1016/j.marpolbul.2014.06.001
Free et al. 2014	LAKE	50.8998	100.2665	333	0.61	0.16	3690	NA	31	NA	8.61E-05	yes	https://doi.org/10.1016/j.marpolbul.2014.06.001
Free et al. 2014	LAKE	50.6989	100.2624	333	0.61	0.16	4050	NA	78	NA	0.000197328	yes	https://doi.org/10.1016/j.marpolbul.2014.06.001
Hendrickson et al. 2018	LAKE	46°44.15’N	92°07.96’W	333	0.85	0.14	517	NA	16	NA	0.000260065	yes	https://doi.org/10.1021/acs.est.7b05829
Hendrickson et al. 2018	LAKE	46°45.43’N	92°06.97’W	333	0.85	0.14	450	NA	40	NA	0.000746965	yes	https://doi.org/10.1021/acs.est.7b05829
Hendrickson et al. 2018	LAKE	46°45.86’N	92°05.68’W	333	0.85	0.14	1489	NA	27	NA	0.000152378	yes	https://doi.org/10.1021/acs.est.7b05829
Hendrickson et al. 2018	LAKE	46°41.46’N	91°57.52’W	333	0.85	0.14	1031	NA	14	NA	0.00011411	yes	https://doi.org/10.1021/acs.est.7b05829
Hendrickson et al. 2018	LAKE	46°52.60’N	91°54.08’W	333	0.85	0.14	1498	NA	49	NA	0.000274876	yes	https://doi.org/10.1021/acs.est.7b05829
Hendrickson et al. 2018	LAKE	46°48.01’N	91°23.44’W	333	0.85	0.14	1438	NA	80	NA	0.000467503	yes	https://doi.org/10.1021/acs.est.7b05829
Hendrickson et al. 2018	LAKE	46°44.25’N	91°41.03’W	333	0.85	0.14	1484	NA	44	NA	0.000249156	yes	https://doi.org/10.1021/acs.est.7b05829
Hendrickson et al. 2018	LAKE	46°59.02’N	91°39.42’W	333	0.85	0.14	1553	NA	24	NA	0.000129865	yes	https://doi.org/10.1021/acs.est.7b05829
Hendrickson et al. 2018	LAKE	46°52.60’N	91°54.08’W	333	0.85	0.14	1366	NA	0	NA	0	yes	https://doi.org/10.1021/acs.est.7b05829
Hendrickson et al. 2018	LAKE	47°19.266’N	89°50.465’W	333	0.85	0.14	1632	NA	74	NA	0.000381035	yes	https://doi.org/10.1021/acs.est.7b05829
Hendrickson et al. 2018	LAKE	46°47.04’N	91°49.23’W	333	0.85	0.14	478	NA	10	NA	0.000175803	yes	https://doi.org/10.1021/acs.est.7b05829
Hendrickson et al. 2018	LAKE	46°48.01’N	91°23.44’W	333	0.85	0.14	1235	NA	29	NA	0.000197326	yes	https://doi.org/10.1021/acs.est.7b05829
Hendrickson et al. 2018	LAKE	46°48.08’N	92°03.89’W	333	0.85	0.14	1253	NA	15	NA	0.000100599	yes	https://doi.org/10.1021/acs.est.7b05829
Hendrickson et al. 2018	LAKE	46°47.04’N	91°49.23’W	333	0.85	0.14	1916	NA	47	NA	0.000206137	yes	https://doi.org/10.1021/acs.est.7b05829
Hendrickson et al. 2018	LAKE	46°42.51’N	92°01.77’W	333	0.85	0.14	766	NA	31	NA	0.000340084	yes	https://doi.org/10.1021/acs.est.7b05829
Castro et al. 2016	MARINE	22°92'64"S	43°10'19.8"W	150	0.4	0.2	NA	NA	NA	NA	0.0164	no	https://doi.org/10.1016/j.marpolbul.2016.05.037
Yonkos et al. 2014	MARINE	39.235417	-76.541916	333	0.7	0.15	NA	NA	NA	0.130867	0.000872447	no	https://doi.org/10.1021/es5036317
Yonkos et al. 2014	MARINE	39.235417	-76.541916	333	0.7	0.15	NA	NA	NA	0.297927	0.00198618	no	https://doi.org/10.1021/es5036317
Yonkos et al. 2014	MARINE	39.235417	-76.541916	333	0.7	0.15	NA	NA	NA	0.059782	0.000398547	no	https://doi.org/10.1021/es5036317
Yonkos et al. 2014	MARINE	39.235417	-76.541916	333	0.7	0.15	NA	NA	NA	0.132918	0.00088612	no	https://doi.org/10.1021/es5036317
Yonkos et al. 2014	MARINE	39.07971	-76.49693	333	0.7	0.15	NA	NA	NA	0.099129	0.00066086	no	https://doi.org/10.1021/es5036317
Yonkos et al. 2014	MARINE	39.07971	-76.49693	333	0.7	0.15	NA	NA	NA	0.259803	0.00173202	no	https://doi.org/10.1021/es5036317
Yonkos et al. 2014	MARINE	39.07971	-76.49693	333	0.7	0.15	NA	NA	NA	0.055416	0.00036944	no	https://doi.org/10.1021/es5036317
Yonkos et al. 2014	MARINE	39.07971	-76.49693	333	0.7	0.15	NA	NA	NA	0.036013	0.000240087	no	https://doi.org/10.1021/es5036317
Yonkos et al. 2014	MARINE	38.86698	-76.514353	333	0.7	0.15	NA	NA	NA	0.037415	0.000249433	no	https://doi.org/10.1021/es5036317
Yonkos et al. 2014	MARINE	38.86698	-76.514353	333	0.7	0.15	NA	NA	NA	0.131978	0.000879853	no	https://doi.org/10.1021/es5036317
Yonkos et al. 2014	MARINE	38.86698	-76.514353	333	0.7	0.15	NA	NA	NA	0.08191	0.000546067	no	https://doi.org/10.1021/es5036317
Yonkos et al. 2014	MARINE	38.86698	-76.514353	333	0.7	0.15	NA	NA	NA	0.018574	0.000123827	no	https://doi.org/10.1021/es5036317
Yonkos et al. 2014	MARINE	39.083538	-76.15387	333	0.7	0.15	NA	NA	NA	0.092617	0.000617447	no	https://doi.org/10.1021/es5036317
Yonkos et al. 2014	MARINE	39.083538	-76.15387	333	0.7	0.15	NA	NA	NA	0.054539	0.000363593	no	https://doi.org/10.1021/es5036317
Yonkos et al. 2014	MARINE	39.083538	-76.15387	333	0.7	0.15	NA	NA	NA	0.010717	7.14E-05	no	https://doi.org/10.1021/es5036317
Yonkos et al. 2014	MARINE	39.083538	-76.15387	333	0.7	0.15	NA	NA	NA	0.005534	3.69E-05	no	https://doi.org/10.1021/es5036317
Faure et al. 2012	MARINE	35	18	300	0.6	0.25	6800	NA	1290	NA	0.001264706	yes	https://infoscience.epfl.ch/record/186320?ln=en
Faure et al. 2012	MARINE	35	18	300	0.6	0.25	8100	NA	126	NA	0.000103704	yes	https://infoscience.epfl.ch/record/186320?ln=en
Faure et al. 2012	LAKE	46.433333	6.55	300	0.6	0.25	3700	NA	107	NA	0.000192793	yes	https://infoscience.epfl.ch/record/186320?ln=en
Estahbanati and Fahrenfeld 2016	RIVER	40.494833	-74.270333	153	0.2	0.2	NA	NA	NA	NA	0.071896552	yes	https://doi.org/10.1016/j.chemosphere.2016.07.083
Estahbanati and Fahrenfeld 2016	RIVER	40.494833	-74.270333	153	0.2	0.2	NA	NA	NA	NA	0.043448276	yes	https://doi.org/10.1016/j.chemosphere.2016.07.083
Estahbanati and Fahrenfeld 2016	RIVER	40.494833	-74.270333	153	0.2	0.2	NA	NA	NA	NA	0.016551724	yes	https://doi.org/10.1016/j.chemosphere.2016.07.083
Estahbanati and Fahrenfeld 2016	RIVER	40.494833	-74.270333	153	0.2	0.2	NA	NA	NA	NA	0.027413793	yes	https://doi.org/10.1016/j.chemosphere.2016.07.083
Estahbanati and Fahrenfeld 2016	RIVER	40.494833	-74.270333	153	0.2	0.2	NA	NA	NA	NA	0.102413793	yes	https://doi.org/10.1016/j.chemosphere.2016.07.083
Estahbanati and Fahrenfeld 2016	RIVER	40.494833	-74.270333	153	0.2	0.2	NA	NA	NA	NA	0.112241379	yes	https://doi.org/10.1016/j.chemosphere.2016.07.083
Estahbanati and Fahrenfeld 2016	RIVER	40.494833	-74.270333	153	0.2	0.2	NA	NA	NA	NA	0.272068966	yes	https://doi.org/10.1016/j.chemosphere.2016.07.083
Figueiredo and Vianna 2018	MARINE	-22.790278	-43.155556	64	0.3	0.3	NA	NA	NA	NA	0.002063758	no	https://doi.org/10.1016/j.marpolbul.2018.07.020
Figueiredo and Vianna 2018	MARINE	-22.790278	-43.155556	64	0.3	0.3	NA	NA	NA	NA	0.007936242	no	https://doi.org/10.1016/j.marpolbul.2018.07.020
Dikareva and Simon 2019	RIVER	-36.840556	174.74	63	0.083	0.083	NA	NA	NA	NA	0.021	yes	https://doi.org/10.1016/j.envpol.2019.03.105
Dikareva and Simon 2019	RIVER	-36.840556	174.74	63	0.083	0.083	NA	NA	NA	NA	0.018	yes	https://doi.org/10.1016/j.envpol.2019.03.105
Dikareva and Simon 2019	RIVER	-36.840556	174.74	63	0.083	0.083	NA	NA	NA	NA	0.048	yes	https://doi.org/10.1016/j.envpol.2019.03.105
Dikareva and Simon 2019	RIVER	-36.840556	174.74	63	0.083	0.083	NA	NA	NA	NA	0.064	yes	https://doi.org/10.1016/j.envpol.2019.03.105
Dikareva and Simon 2019	RIVER	-36.840556	174.74	63	0.083	0.083	NA	NA	NA	NA	0.075	yes	https://doi.org/10.1016/j.envpol.2019.03.105
Dikareva and Simon 2019	RIVER	-36.840556	174.74	63	0.083	0.083	NA	NA	NA	NA	0.018	yes	https://doi.org/10.1016/j.envpol.2019.03.105
Dikareva and Simon 2019	RIVER	-36.840556	174.74	63	0.083	0.083	NA	NA	NA	NA	0.023	yes	https://doi.org/10.1016/j.envpol.2019.03.105
Dikareva and Simon 2019	RIVER	-36.840556	174.74	63	0.083	0.083	NA	NA	NA	NA	0.227	yes	https://doi.org/10.1016/j.envpol.2019.03.105
Dikareva and Simon 2019	RIVER	-36.840556	174.74	63	0.083	0.083	NA	NA	NA	NA	0.022	yes	https://doi.org/10.1016/j.envpol.2019.03.105
Dikareva and Simon 2019	RIVER	-36.840556	174.74	63	0.083	0.083	NA	NA	NA	NA	0.114	yes	https://doi.org/10.1016/j.envpol.2019.03.105
Dikareva and Simon 2019	RIVER	-36.840556	174.74	63	0.083	0.083	NA	NA	NA	NA	0.037	yes	https://doi.org/10.1016/j.envpol.2019.03.105
Dikareva and Simon 2019	RIVER	-36.840556	174.74	63	0.083	0.083	NA	NA	NA	NA	0.107	yes	https://doi.org/10.1016/j.envpol.2019.03.105
Dikareva and Simon 2019	RIVER	-36.840556	174.74	63	0.083	0.083	NA	NA	NA	NA	0.043	yes	https://doi.org/10.1016/j.envpol.2019.03.105
Dikareva and Simon 2019	RIVER	-36.840556	174.74	63	0.083	0.083	NA	NA	NA	NA	0.089	yes	https://doi.org/10.1016/j.envpol.2019.03.105
Dikareva and Simon 2019	RIVER	-36.840556	174.74	63	0.083	0.083	NA	NA	NA	NA	0.017	yes	https://doi.org/10.1016/j.envpol.2019.03.105
Dikareva and Simon 2019	RIVER	-36.840556	174.74	63	0.083	0.083	NA	NA	NA	NA	0.303	yes	https://doi.org/10.1016/j.envpol.2019.03.105
Dikareva and Simon 2019	RIVER	-36.840556	174.74	63	0.083	0.083	NA	NA	NA	NA	0.053	yes	https://doi.org/10.1016/j.envpol.2019.03.105
Dikareva and Simon 2019	RIVER	-36.840556	174.74	63	0.083	0.083	NA	NA	NA	NA	0.132	yes	https://doi.org/10.1016/j.envpol.2019.03.105
Dikareva and Simon 2019	RIVER	-36.840556	174.74	63	0.083	0.083	NA	NA	NA	NA	0.019	yes	https://doi.org/10.1016/j.envpol.2019.03.105
Dikareva and Simon 2019	RIVER	-36.840556	174.74	63	0.083	0.083	NA	NA	NA	NA	0.056	yes	https://doi.org/10.1016/j.envpol.2019.03.105
Dikareva and Simon 2019	RIVER	-36.840556	174.74	63	0.083	0.083	NA	NA	NA	NA	0.035	yes	https://doi.org/10.1016/j.envpol.2019.03.105
Lindeque et al. 2020	MARINE	43°57.822'N	68°53.520'W	100	0.5	0.25	250	NA	NA	NA	0.01003	yes	https://doi.org/10.1016/j.envpol.2020.114721
Lindeque et al. 2020	MARINE	44°02.445'N	68°57.149'W	100	0.5	0.25	250	NA	NA	NA	0.00107	yes	https://doi.org/10.1016/j.envpol.2020.114721
Lindeque et al. 2020	MARINE	43°58.130'N	68°48.934'W	100	0.5	0.25	250	NA	NA	NA	0.00771	yes	https://doi.org/10.1016/j.envpol.2020.114721
Lindeque et al. 2020	MARINE	43°43.210'N	69°38.676'W	100	0.5	0.25	250	NA	NA	NA	0.00545	yes	https://doi.org/10.1016/j.envpol.2020.114721
Lindeque et al. 2020	MARINE	43°35.580'N	70°10.314'W	100	0.5	0.25	250	NA	NA	NA	0.00961	yes	https://doi.org/10.1016/j.envpol.2020.114721
Lindeque et al. 2020	MARINE	43°04.577'N	70°42.204'W	100	0.5	0.25	250	NA	NA	NA	0.00857	yes	https://doi.org/10.1016/j.envpol.2020.114721
Lindeque et al. 2020	MARINE	NA	NA	100	0.5	0.25	250	NA	NA	NA	0.00394	yes	https://doi.org/10.1016/j.envpol.2020.114721
Lindeque et al. 2020	MARINE	42°55.361'N	70°28.701'W	100	0.5	0.25	250	NA	NA	NA	0.00378	yes	https://doi.org/10.1016/j.envpol.2020.114721
Lindeque et al. 2020	MARINE	43°00.338'N	70°39.225'W	100	0.5	0.25	250	NA	NA	NA	0.00405	yes	https://doi.org/10.1016/j.envpol.2020.114721
Lindeque et al. 2020	MARINE	43°57.822'N	68°53.520'W	500	0.5	0.25	250	NA	NA	NA	0.00253	yes	https://doi.org/10.1016/j.envpol.2020.114721
Lindeque et al. 2020	MARINE	44°02.445'N	68°57.149'W	500	0.5	0.25	250	NA	NA	NA	0.00042	yes	https://doi.org/10.1016/j.envpol.2020.114721
Lindeque et al. 2020	MARINE	43°58.130'N	68°48.934'W	500	0.5	0.25	250	NA	NA	NA	0.00023	yes	https://doi.org/10.1016/j.envpol.2020.114721
Lindeque et al. 2020	MARINE	43°43.210'N	69°38.676'W	500	0.5	0.25	250	NA	NA	NA	0.00086	yes	https://doi.org/10.1016/j.envpol.2020.114721
Lindeque et al. 2020	MARINE	43°35.580'N	70°10.314'W	500	0.5	0.25	250	NA	NA	NA	0.00011	yes	https://doi.org/10.1016/j.envpol.2020.114721
Lindeque et al. 2020	MARINE	43°04.577'N	70°42.204'W	500	0.5	0.25	250	NA	NA	NA	0.00031	yes	https://doi.org/10.1016/j.envpol.2020.114721
Lindeque et al. 2020	MARINE	NA	NA	500	0.5	0.25	250	NA	NA	NA	0.00028	yes	https://doi.org/10.1016/j.envpol.2020.114721
Lindeque et al. 2020	MARINE	42°55.361'N	70°28.701'W	500	0.5	0.25	250	NA	NA	NA	0.00013	yes	https://doi.org/10.1016/j.envpol.2020.114721
Lindeque et al. 2020	MARINE	43°00.338'N	70°39.225'W	500	0.5	0.25	250	NA	NA	NA	0.00036	yes	https://doi.org/10.1016/j.envpol.2020.114721
Lindeque et al. 2020	MARINE	43°58.130'N	68°48.934'W	333	1	0.25	250	NA	NA	NA	0.000164	yes	https://doi.org/10.1016/j.envpol.2020.114721
Lindeque et al. 2020	MARINE	43°35.580'N	70°10.314'W	333	1	0.25	250	NA	NA	NA	0.001128	yes	https://doi.org/10.1016/j.envpol.2020.114721
Lindeque et al. 2020	MARINE	42°55.361'N	70°28.701'W	333	1	0.25	250	NA	NA	NA	0.000899	yes	https://doi.org/10.1016/j.envpol.2020.114721
Lindeque et al. 2020	MARINE	43°00.338'N	70°39.225'W	333	1	0.25	250	NA	NA	NA	0.000366	yes	https://doi.org/10.1016/j.envpol.2020.114721
Lindeque et al. 2020	MARINE	43°58.130'N	68°48.934'W	333	1	0.25	250	NA	NA	NA	0.00015	yes	https://doi.org/10.1016/j.envpol.2020.114721
Lindeque et al. 2020	MARINE	43°35.580'N	70°10.314'W	333	1	0.25	250	NA	NA	NA	0.000339	yes	https://doi.org/10.1016/j.envpol.2020.114721
Lindeque et al. 2020	MARINE	42°55.361'N	70°28.701'W	333	1	0.25	250	NA	NA	NA	0.000164	yes	https://doi.org/10.1016/j.envpol.2020.114721
Lindeque et al. 2020	MARINE	43°00.338'N	70°39.225'W	333	1	0.25	250	NA	NA	NA	0.001486	yes	https://doi.org/10.1016/j.envpol.2020.114721
Lindeque et al. 2020	MARINE	50°19.887N	4°10.001W	100	0.5	0.25	490	NA	NA	NA	0.0041848	yes	https://doi.org/10.1016/j.envpol.2020.114721
Lindeque et al. 2020	MARINE	50°19.887N	4°10.001W	335	0.5	0.25	490	NA	NA	NA	0.0023913	yes	https://doi.org/10.1016/j.envpol.2020.114721
Lindeque et al. 2020	MARINE	50°19.887N	4°10.001W	500	0.5	0.25	490	NA	NA	NA	0.0025543	yes	https://doi.org/10.1016/j.envpol.2020.114721
Lindeque et al. 2020	MARINE	50°19.005N	4°09.139W	100	0.5	0.25	505	NA	NA	NA	0.0056522	yes	https://doi.org/10.1016/j.envpol.2020.114721
Lindeque et al. 2020	MARINE	50°19.005N	4°09.139W	335	0.5	0.25	505	NA	NA	NA	0.0015761	yes	https://doi.org/10.1016/j.envpol.2020.114721
Lindeque et al. 2020	MARINE	50°19.005N	4°09.139W	500	0.5	0.25	505	NA	NA	NA	0.0007609	yes	https://doi.org/10.1016/j.envpol.2020.114721
Lindeque et al. 2020	MARINE	50°21.332N	4°09.601W	100	0.5	0.25	507	NA	NA	NA	0.0113587	yes	https://doi.org/10.1016/j.envpol.2020.114721
Lindeque et al. 2020	MARINE	50°21.332N	4°09.601W	335	0.5	0.25	507	NA	NA	NA	0.0038587	yes	https://doi.org/10.1016/j.envpol.2020.114721
Lindeque et al. 2020	MARINE	50°21.332N	4°09.601W	500	0.5	0.25	507	NA	NA	NA	0.0010326	yes	https://doi.org/10.1016/j.envpol.2020.114721
Lindeque et al. 2020	MARINE	50°21.771N	4°10.350W	100	0.5	0.25	510	NA	NA	NA	0.0140217	yes	https://doi.org/10.1016/j.envpol.2020.114721
Lindeque et al. 2020	MARINE	50°21.771N	4°10.350W	335	0.5	0.25	510	NA	NA	NA	0.0036413	yes	https://doi.org/10.1016/j.envpol.2020.114721
Lindeque et al. 2020	MARINE	50°21.771N	4°10.350W	500	0.5	0.25	510	NA	NA	NA	0.0015761	yes	https://doi.org/10.1016/j.envpol.2020.114721
Lindeque et al. 2020	MARINE	50°20.729N	4°08.081W	100	0.5	0.25	571	NA	NA	NA	0.0141848	yes	https://doi.org/10.1016/j.envpol.2020.114721
Lindeque et al. 2020	MARINE	50°20.729N	4°08.081W	335	0.5	0.25	571	NA	NA	NA	0.0002174	yes	https://doi.org/10.1016/j.envpol.2020.114721
Lindeque et al. 2020	MARINE	50°20.729N	4°08.081W	500	0.5	0.25	571	NA	NA	NA	0.0005978	yes	https://doi.org/10.1016/j.envpol.2020.114721
Lindeque et al. 2020	MARINE	50°20.190N	4°09.193W	100	0.5	0.25	570	NA	NA	NA	0.0078261	yes	https://doi.org/10.1016/j.envpol.2020.114721
Lindeque et al. 2020	MARINE	50°20.190N	4°09.193W	335	0.5	0.25	570	NA	NA	NA	0.0005435	yes	https://doi.org/10.1016/j.envpol.2020.114721
Lindeque et al. 2020	MARINE	50°20.190N	4°09.193W	500	0.5	0.25	570	NA	NA	NA	0.0003804	yes	https://doi.org/10.1016/j.envpol.2020.114721
Lindeque et al. 2020	MARINE	50°15.027N	4°13.492W	100	0.5	0.25	578	NA	NA	NA	0.0025	yes	https://doi.org/10.1016/j.envpol.2020.114721
Lindeque et al. 2020	MARINE	50°15.027N	4°13.492W	335	0.5	0.25	578	NA	NA	NA	0.0023913	yes	https://doi.org/10.1016/j.envpol.2020.114721
Lindeque et al. 2020	MARINE	50°15.027N	4°13.492W	500	0.5	0.25	578	NA	NA	NA	0.0009239	yes	https://doi.org/10.1016/j.envpol.2020.114721
Lindeque et al. 2020	MARINE	50°21.673N	4°08.089W	100	0.5	0.25	546	NA	NA	NA	0.035163	yes	https://doi.org/10.1016/j.envpol.2020.114721
Lindeque et al. 2020	MARINE	50°21.673N	4°08.089W	335	0.5	0.25	546	NA	NA	NA	0.0086413	yes	https://doi.org/10.1016/j.envpol.2020.114721
Lindeque et al. 2020	MARINE	50°21.673N	4°08.089W	500	0.5	0.25	546	NA	NA	NA	0.0007065	yes	https://doi.org/10.1016/j.envpol.2020.114721
Lindeque et al. 2020	MARINE	50°19.184N	4°08.140W	100	0.5	0.25	536	NA	NA	NA	0.0139674	yes	https://doi.org/10.1016/j.envpol.2020.114721
Lindeque et al. 2020	MARINE	50°19.184N	4°08.140W	335	0.5	0.25	536	NA	NA	NA	0.0076087	yes	https://doi.org/10.1016/j.envpol.2020.114721
Lindeque et al. 2020	MARINE	50°19.184N	4°08.140W	500	0.5	0.25	536	NA	NA	NA	0.0011413	yes	https://doi.org/10.1016/j.envpol.2020.114721
Lindeque et al. 2020	MARINE	50°18.767N	4°10.860W	100	0.5	0.25	554	NA	NA	NA	0.007337	yes	https://doi.org/10.1016/j.envpol.2020.114721
Lindeque et al. 2020	MARINE	50°18.767N	4°10.860W	335	0.5	0.25	554	NA	NA	NA	0.0033696	yes	https://doi.org/10.1016/j.envpol.2020.114721
Lindeque et al. 2020	MARINE	50°18.767N	4°10.860W	500	0.5	0.25	554	NA	NA	NA	0.0013587	yes	https://doi.org/10.1016/j.envpol.2020.114721
Lindeque et al. 2020	MARINE	50°18.274N	4°13.700W	100	0.5	0.25	510	NA	NA	NA	0.005163	yes	https://doi.org/10.1016/j.envpol.2020.114721
Lindeque et al. 2020	MARINE	50°18.274N	4°13.700W	335	0.5	0.25	510	NA	NA	NA	0.0005978	yes	https://doi.org/10.1016/j.envpol.2020.114721
Lindeque et al. 2020	MARINE	50°18.274N	4°13.700W	500	0.5	0.25	510	NA	NA	NA	0.001087	yes	https://doi.org/10.1016/j.envpol.2020.114721
Lindeque et al. 2020	MARINE	50°19.659N	4°09.591W	100	0.5	0.25	516	NA	NA	NA	0.0041848	yes	https://doi.org/10.1016/j.envpol.2020.114721
Lindeque et al. 2020	MARINE	50°19.659N	4°09.591W	335	0.5	0.25	516	NA	NA	NA	0.0019022	yes	https://doi.org/10.1016/j.envpol.2020.114721
Lindeque et al. 2020	MARINE	50°19.659N	4°09.591W	500	0.5	0.25	516	NA	NA	NA	0.0003804	yes	https://doi.org/10.1016/j.envpol.2020.114721
Lindeque et al. 2020	MARINE	50°17.747N	4°10.337W	100	0.5	0.25	497	NA	NA	NA	0.005	yes	https://doi.org/10.1016/j.envpol.2020.114721
Lindeque et al. 2020	MARINE	50°17.747N	4°10.337W	335	0.5	0.25	497	NA	NA	NA	0.0013587	yes	https://doi.org/10.1016/j.envpol.2020.114721
Lindeque et al. 2020	MARINE	50°17.747N	4°10.337W	500	0.5	0.25	497	NA	NA	NA	0.0004891	yes	https://doi.org/10.1016/j.envpol.2020.114721
Lindeque et al. 2020	MARINE	50°17.038N	4°11.383W	100	0.5	0.25	511	NA	NA	NA	0.0095109	yes	https://doi.org/10.1016/j.envpol.2020.114721
Lindeque et al. 2020	MARINE	50°17.038N	4°11.383W	335	0.5	0.25	511	NA	NA	NA	0.0188043	yes	https://doi.org/10.1016/j.envpol.2020.114721
Lindeque et al. 2020	MARINE	50°17.038N	4°11.383W	500	0.5	0.25	511	NA	NA	NA	0.0014674	yes	https://doi.org/10.1016/j.envpol.2020.114721
Eriksen et al. 2018	MARINE	5.6413	83.1797	335	0.14	0.2	NA	NA	18	0.00254153	1.27E-05	yes	https://doi.org/10.1016/j.envpol.2017.09.058
Eriksen et al. 2018	MARINE	5.7092	83.7172	335	0.14	0.2	NA	NA	71	0.00388755	1.94E-05	yes	https://doi.org/10.1016/j.envpol.2017.09.058
Eriksen et al. 2018	MARINE	5.8962	85.0067	335	0.14	0.2	NA	NA	396	0.03982476	0.000199124	yes	https://doi.org/10.1016/j.envpol.2017.09.058
Eriksen et al. 2018	MARINE	5.9712	85.7137	335	0.14	0.2	NA	NA	82	0.00453927	2.27E-05	yes	https://doi.org/10.1016/j.envpol.2017.09.058
Eriksen et al. 2018	MARINE	6.1657	86.9503	335	0.14	0.2	NA	NA	30	0.00693668	3.47E-05	yes	https://doi.org/10.1016/j.envpol.2017.09.058
Eriksen et al. 2018	MARINE	6.2437	87.6267	335	0.14	0.2	NA	NA	21	0.00126318	6.32E-06	yes	https://doi.org/10.1016/j.envpol.2017.09.058
Eriksen et al. 2018	MARINE	6.4225	88.7502	335	0.14	0.2	NA	NA	150	0.01711353	8.56E-05	yes	https://doi.org/10.1016/j.envpol.2017.09.058
Eriksen et al. 2018	MARINE	6.4712	89.3815	335	0.14	0.2	NA	NA	35	0.00199832	9.99E-06	yes	https://doi.org/10.1016/j.envpol.2017.09.058
Eriksen et al. 2018	MARINE	6.6318	90.5718	335	0.14	0.2	NA	NA	314	0.0405536	0.000202768	yes	https://doi.org/10.1016/j.envpol.2017.09.058
Eriksen et al. 2018	MARINE	6.5207	91.1452	335	0.14	0.2	NA	NA	417	0.02533567	0.000126678	yes	https://doi.org/10.1016/j.envpol.2017.09.058
Eriksen et al. 2018	MARINE	6.497	92.2718	335	0.14	0.2	NA	NA	2146	0.36551943	0.001827597	yes	https://doi.org/10.1016/j.envpol.2017.09.058
Eriksen et al. 2018	MARINE	6.4857	92.907	335	0.14	0.2	NA	NA	256	0.0227239	0.00011362	yes	https://doi.org/10.1016/j.envpol.2017.09.058
Eriksen et al. 2018	MARINE	6.5467	93.6842	335	0.14	0.2	NA	NA	118	0.0188778	0.000094389	yes	https://doi.org/10.1016/j.envpol.2017.09.058
Eriksen et al. 2018	MARINE	6.6998	94.1298	335	0.14	0.2	NA	NA	207	0.01865171	9.33E-05	yes	https://doi.org/10.1016/j.envpol.2017.09.058
Eriksen et al. 2018	MARINE	6.8548	94.8627	335	0.14	0.2	NA	NA	13	0.00194939	9.75E-06	yes	https://doi.org/10.1016/j.envpol.2017.09.058
Eriksen et al. 2018	MARINE	6.9282	95.3398	335	0.14	0.2	NA	NA	182	0.01323349	6.62E-05	yes	https://doi.org/10.1016/j.envpol.2017.09.058
Eriksen et al. 2018	MARINE	7.0098	96.3013	335	0.14	0.2	NA	NA	300	0.03403449	0.000170172	yes	https://doi.org/10.1016/j.envpol.2017.09.058
Eriksen et al. 2018	MARINE	7.281667	96.902667	335	0.14	0.2	NA	NA	683	0.04058057	0.000202903	yes	https://doi.org/10.1016/j.envpol.2017.09.058
Eriksen et al. 2018	MARINE	5.6295	83.071167	335	0.61	0.16	NA	NA	13	0.00295348	1.85E-05	yes	https://doi.org/10.1016/j.envpol.2017.09.058
Eriksen et al. 2018	MARINE	5.700667	83.643333	335	0.61	0.16	NA	NA	17	0.00363457	2.27E-05	yes	https://doi.org/10.1016/j.envpol.2017.09.058
Eriksen et al. 2018	MARINE	5.8815	84.9375	335	0.61	0.16	NA	NA	7	0.00153078	9.57E-06	yes	https://doi.org/10.1016/j.envpol.2017.09.058
Eriksen et al. 2018	MARINE	5.960833	85.653833	335	0.61	0.16	NA	NA	16	0.00483205	3.02E-05	yes	https://doi.org/10.1016/j.envpol.2017.09.058
Eriksen et al. 2018	MARINE	6.151333	86.878	335	0.61	0.16	NA	NA	11	0.00264115	1.65E-05	yes	https://doi.org/10.1016/j.envpol.2017.09.058
Eriksen et al. 2018	MARINE	6.2255	87.559	335	0.61	0.16	NA	NA	6	0.00131053	8.19E-06	yes	https://doi.org/10.1016/j.envpol.2017.09.058
Eriksen et al. 2018	MARINE	6.407333	88.701167	335	0.61	0.16	NA	NA	43	0.01243022	7.77E-05	yes	https://doi.org/10.1016/j.envpol.2017.09.058
Eriksen et al. 2018	MARINE	6.453833	89.322	335	0.61	0.16	NA	NA	7	0.00194339	1.21E-05	yes	https://doi.org/10.1016/j.envpol.2017.09.058
Eriksen et al. 2018	MARINE	6.627	90.507	335	0.61	0.16	NA	NA	15	0.00435974	2.72E-05	yes	https://doi.org/10.1016/j.envpol.2017.09.058
Eriksen et al. 2018	MARINE	6.534833	91.068167	335	0.61	0.16	NA	NA	65	0.01298986	8.12E-05	yes	https://doi.org/10.1016/j.envpol.2017.09.058
Eriksen et al. 2018	MARINE	6.4975	92.207667	335	0.61	0.16	NA	NA	205	0.05233669	0.000327104	yes	https://doi.org/10.1016/j.envpol.2017.09.058
Eriksen et al. 2018	MARINE	6.491	92.83	335	0.61	0.16	NA	NA	807	0.17814978	0.001113436	yes	https://doi.org/10.1016/j.envpol.2017.09.058
Eriksen et al. 2018	MARINE	6.539833	93.637833	335	0.61	0.16	NA	NA	28	0.00954276	5.96E-05	yes	https://doi.org/10.1016/j.envpol.2017.09.058
Eriksen et al. 2018	MARINE	6.687667	94.0705	335	0.61	0.16	NA	NA	16	0.00412484	2.58E-05	yes	https://doi.org/10.1016/j.envpol.2017.09.058
Eriksen et al. 2018	MARINE	6.8465	94.835833	335	0.61	0.16	NA	NA	61	0.03741578	0.000233849	yes	https://doi.org/10.1016/j.envpol.2017.09.058
Eriksen et al. 2018	MARINE	6.923	95.3005	335	0.61	0.16	NA	NA	18	0.00732979	4.58E-05	yes	https://doi.org/10.1016/j.envpol.2017.09.058
Eriksen et al. 2018	MARINE	7.029333	96.2295	335	0.61	0.16	NA	NA	23	0.00480657	3.00E-05	yes	https://doi.org/10.1016/j.envpol.2017.09.058
Eriksen et al. 2018	MARINE	7.263167	96.8225	335	0.61	0.16	NA	NA	30	0.00563008	0.000035188	yes	https://doi.org/10.1016/j.envpol.2017.09.058
Eriksen et al. 2018	MARINE	-27.05758	-76.01975	335	0.14	0.2	NA	NA	1	0.003803	0.000019015	yes	https://doi.org/10.1016/j.envpol.2017.09.058
Eriksen et al. 2018	MARINE	-27.00049	-77.52962	335	0.14	0.2	NA	NA	2	0.007606	0.00003803	yes	https://doi.org/10.1016/j.envpol.2017.09.058
Eriksen et al. 2018	MARINE	-26.99274	-80.58564	335	0.14	0.2	NA	NA	2	0.007605	0.000038025	yes	https://doi.org/10.1016/j.envpol.2017.09.058
Eriksen et al. 2018	MARINE	-27.01098	-83.49613	335	0.14	0.2	NA	NA	1	0.003803	0.000019015	yes	https://doi.org/10.1016/j.envpol.2017.09.058
Eriksen et al. 2018	MARINE	-27.02234	-89.46628	335	0.14	0.2	NA	NA	1	0.002852	0.00001426	yes	https://doi.org/10.1016/j.envpol.2017.09.058
Eriksen et al. 2018	MARINE	-27.00725	-98.58904	335	0.14	0.2	NA	NA	4	0.011408	0.00005704	yes	https://doi.org/10.1016/j.envpol.2017.09.058
Eriksen et al. 2018	MARINE	-26.99854	-101.52772	335	0.14	0.2	NA	NA	3	0.008556	0.00004278	yes	https://doi.org/10.1016/j.envpol.2017.09.058
Eriksen et al. 2018	MARINE	-26.99475	-104.54404	335	0.14	0.2	NA	NA	2	0.005704	0.00002852	yes	https://doi.org/10.1016/j.envpol.2017.09.058
Eriksen et al. 2018	MARINE	-27.013	-107.57014	335	0.14	0.2	NA	NA	6	0.017111	0.000085555	yes	https://doi.org/10.1016/j.envpol.2017.09.058
Eriksen et al. 2018	MARINE	-27.10583	-109.21083	335	0.14	0.2	NA	NA	4	0.011408	0.00005704	yes	https://doi.org/10.1016/j.envpol.2017.09.058
Eriksen et al. 2018	MARINE	-27.05576	-109.28184	335	0.14	0.2	NA	NA	9	0.025667	0.000128335	yes	https://doi.org/10.1016/j.envpol.2017.09.058
Eriksen et al. 2018	MARINE	-27.15432	-109.46261	335	0.14	0.2	NA	NA	7	0.019012	0.00009506	yes	https://doi.org/10.1016/j.envpol.2017.09.058
Eriksen et al. 2018	MARINE	-26.49316	-105.64031	335	0.14	0.2	NA	NA	1	0.002852	0.00001426	yes	https://doi.org/10.1016/j.envpol.2017.09.058
Eriksen et al. 2018	MARINE	-26.49344	-105.42178	335	0.14	0.2	NA	NA	8	0.019839	0.000099195	yes	https://doi.org/10.1016/j.envpol.2017.09.058
Eriksen et al. 2018	MARINE	-27.05913	-76.03883	300	0.8	0.2	NA	NA	11	0.014999	0.000074995	yes	https://doi.org/10.1016/j.envpol.2017.09.058
Eriksen et al. 2018	MARINE	-27.00323	-77.51412	300	0.8	0.2	NA	NA	0	0	0	yes	https://doi.org/10.1016/j.envpol.2017.09.058
Eriksen et al. 2018	MARINE	-27.00726	-80.57906	300	0.8	0.2	NA	NA	7	0.009545	0.000047725	yes	https://doi.org/10.1016/j.envpol.2017.09.058
Eriksen et al. 2018	MARINE	-26.99447	-80.58385	300	0.8	0.2	NA	NA	7	0.009545	0.000047725	yes	https://doi.org/10.1016/j.envpol.2017.09.058
Eriksen et al. 2018	MARINE	-27.00978	-83.54816	300	0.8	0.2	NA	NA	0	0	0	yes	https://doi.org/10.1016/j.envpol.2017.09.058
Eriksen et al. 2018	MARINE	-27.01542	-83.55402	300	0.8	0.2	NA	NA	0	0	0	yes	https://doi.org/10.1016/j.envpol.2017.09.058
Eriksen et al. 2018	MARINE	-27.02219	-89.56717	300	0.8	0.2	NA	NA	5	0.005113	0.000025565	yes	https://doi.org/10.1016/j.envpol.2017.09.058
Eriksen et al. 2018	MARINE	-27.02439	-89.57097	300	0.8	0.2	NA	NA	16	0.016362	0.00008181	yes	https://doi.org/10.1016/j.envpol.2017.09.058
Eriksen et al. 2018	MARINE	-27.00157	-98.65132	300	0.8	0.2	NA	NA	23	0.018817	0.000094085	yes	https://doi.org/10.1016/j.envpol.2017.09.058
Eriksen et al. 2018	MARINE	-27.01977	-98.63452	300	0.8	0.2	NA	NA	14	0.014317	0.000071585	yes	https://doi.org/10.1016/j.envpol.2017.09.058
Eriksen et al. 2018	MARINE	-26.99759	-101.60269	300	0.8	0.2	NA	NA	3	0.003068	0.00001534	yes	https://doi.org/10.1016/j.envpol.2017.09.058
Eriksen et al. 2018	MARINE	-27.00661	-101.59784	300	0.8	0.2	NA	NA	9	0.009203	0.000046015	yes	https://doi.org/10.1016/j.envpol.2017.09.058
Eriksen et al. 2018	MARINE	-26.9999	-104.58617	300	0.8	0.2	NA	NA	30	0.03068	0.0001534	yes	https://doi.org/10.1016/j.envpol.2017.09.058
Eriksen et al. 2018	MARINE	-26.9999	-104.53577	300	0.8	0.2	NA	NA	7	0.007159	0.000035795	yes	https://doi.org/10.1016/j.envpol.2017.09.058
Eriksen et al. 2018	MARINE	-27.02022	-107.57399	300	0.8	0.2	NA	NA	3	0.003068	0.00001534	yes	https://doi.org/10.1016/j.envpol.2017.09.058
Eriksen et al. 2018	MARINE	-27.01313	-107.57368	300	0.8	0.2	NA	NA	6	0.006137	0.000030685	yes	https://doi.org/10.1016/j.envpol.2017.09.058
Eriksen et al. 2018	MARINE	-27.12304	-109.21791	300	0.8	0.2	NA	NA	23	0.023521	0.000117605	yes	https://doi.org/10.1016/j.envpol.2017.09.058
Eriksen et al. 2018	MARINE	-27.10722	-109.22171	300	0.8	0.2	NA	NA	11	0.01125	0.00005625	yes	https://doi.org/10.1016/j.envpol.2017.09.058
Eriksen et al. 2018	MARINE	-27.06893	-109.32339	300	0.8	0.2	NA	NA	9	0.008766	0.00004383	yes	https://doi.org/10.1016/j.envpol.2017.09.058
Eriksen et al. 2018	MARINE	-27.05727	-109.32259	300	0.8	0.2	NA	NA	10	0.010227	0.000051135	yes	https://doi.org/10.1016/j.envpol.2017.09.058
Eriksen et al. 2018	MARINE	-27.15046	-109.45715	300	0.8	0.2	NA	NA	8	0.008181	0.000040905	yes	https://doi.org/10.1016/j.envpol.2017.09.058
Eriksen et al. 2018	MARINE	-27.15123	-109.44624	300	0.8	0.2	NA	NA	52	0.053178	0.00026589	yes	https://doi.org/10.1016/j.envpol.2017.09.058
Eriksen et al. 2018	MARINE	-26.502972	-105.5845	300	0.8	0.2	NA	NA	9	0.009204	0.00004602	yes	https://doi.org/10.1016/j.envpol.2017.09.058
Eriksen et al. 2018	MARINE	-26.509417	-105.581694	300	0.8	0.2	NA	NA	8	0.008181	0.000040905	yes	https://doi.org/10.1016/j.envpol.2017.09.058
Eriksen et al. 2018	MARINE	-26.47907	-105.36909	300	0.8	0.2	NA	NA	4	0.003896	0.00001948	yes	https://doi.org/10.1016/j.envpol.2017.09.058
Eriksen et al. 2018	MARINE	-26.47547	-105.36776	300	0.8	0.2	NA	NA	3	0.002922	0.00001461	yes	https://doi.org/10.1016/j.envpol.2017.09.058
Hu et al. 2020	LAKE	28°82'45.04"E	112°20'53.13"N	333	0.65	0.325	NA	NA	45	3.62	0.007090965	yes	https://doi.org/10.1016/j.marpolbul.2020.111555
Hu et al. 2020	RIVER	28°89'93.40"E	112°10'97.67"N	333	0.65	0.325	NA	NA	45	1.57	0.003075363	yes	https://doi.org/10.1016/j.marpolbul.2020.111555
Hu et al. 2020	LAKE	28°91'34.18"E	112°12'61.62"N	333	0.65	0.325	NA	NA	21	2.74	0.005367194	yes	https://doi.org/10.1016/j.marpolbul.2020.111555
Hu et al. 2020	LAKE	28°99'38.73"E	112°22'45.21"N	333	0.65	0.325	NA	NA	30	3.38	0.006620846	yes	https://doi.org/10.1016/j.marpolbul.2020.111555
Hu et al. 2020	RIVER	29°11'21.60"E	112°25'72.21"N	333	0.65	0.325	NA	NA	43	1.56	0.003055775	yes	https://doi.org/10.1016/j.marpolbul.2020.111555
Hu et al. 2020	LAKE	28°89'39.33"E	112°34'67.30"N	333	0.65	0.325	NA	NA	39	4.31	0.008442558	yes	https://doi.org/10.1016/j.marpolbul.2020.111555
Hu et al. 2020	LAKE	28°82'16.12"E	112°40'39.33"N	333	0.65	0.325	NA	NA	30	0.98	0.001919653	yes	https://doi.org/10.1016/j.marpolbul.2020.111555
Hu et al. 2020	RIVER	28°59'56.55"E	112°36'47.83"N	333	0.65	0.325	NA	NA	41	1.94	0.00380013	yes	https://doi.org/10.1016/j.marpolbul.2020.111555
Hu et al. 2020	LAKE	28°78'50.26"E	112°75'49.88"N	333	0.65	0.325	NA	NA	43	1.97	0.003858895	yes	https://doi.org/10.1016/j.marpolbul.2020.111555
Hu et al. 2020	RIVER	28°76'99.13"E	112°86'25.32"N	333	0.65	0.325	NA	NA	47	2.65	0.0051909	yes	https://doi.org/10.1016/j.marpolbul.2020.111555
Hu et al. 2020	LAKE	29°35'55.48"E	113°07'98.09"N	333	0.65	0.325	NA	NA	12	1.66	0.003251658	yes	https://doi.org/10.1016/j.marpolbul.2020.111555
Hu et al. 2020	LAKE	29°33'77.52"E	113°01'86.05"N	333	0.65	0.325	NA	NA	19	1.29	0.002526891	yes	https://doi.org/10.1016/j.marpolbul.2020.111555
Hu et al. 2020	LAKE	29°35'73.83"E	112°95'56.77"N	333	0.65	0.325	NA	NA	26	0.74	0.001449534	yes	https://doi.org/10.1016/j.marpolbul.2020.111555
Hu et al. 2020	LAKE	29°31'49.08"E	113°03'30.52"N	333	0.65	0.325	NA	NA	22	0.62	0.001214475	yes	https://doi.org/10.1016/j.marpolbul.2020.111555
Hu et al. 2020	LAKE	29°29'44.66"E	113°06'61.31"N	333	0.65	0.325	NA	NA	18	2.34	0.004583662	yes	https://doi.org/10.1016/j.marpolbul.2020.111555
Schmidt et al. 2018	MARINE	42°48'25.6"N	6°04'39.5"E	780	0.5	0.15	NA	NA	NA	0.164032	0.001093547	yes	ttps://doi.org/10.1016/j.pocean.2017.11.010
Schmidt et al. 2018	MARINE	42°48'25.6"N	6°04'39.5"E	780	0.5	0.15	NA	NA	NA	0.008947	5.96E-05	yes	ttps://doi.org/10.1016/j.pocean.2017.11.010
Schmidt et al. 2018	MARINE	42°48'25.6"N	6°04'39.5"E	780	0.5	0.15	NA	NA	NA	0.202803	0.00135202	yes	ttps://doi.org/10.1016/j.pocean.2017.11.010
Schmidt et al. 2018	MARINE	42°48'25.6"N	6°04'39.5"E	780	0.5	0.15	NA	NA	NA	0.915598	0.006103987	yes	ttps://doi.org/10.1016/j.pocean.2017.11.010
Schmidt et al. 2018	MARINE	42°48'25.6"N	6°04'39.5"E	780	0.5	0.15	NA	NA	NA	0.102893	0.000685953	yes	ttps://doi.org/10.1016/j.pocean.2017.11.010
Schmidt et al. 2018	MARINE	42°48'25.6"N	6°04'39.5"E	780	0.5	0.15	NA	NA	NA	0.377274	0.00251516	yes	ttps://doi.org/10.1016/j.pocean.2017.11.010
Schmidt et al. 2018	MARINE	42°48'25.6"N	6°04'39.5"E	780	0.5	0.15	NA	NA	NA	0.01193	7.95E-05	yes	ttps://doi.org/10.1016/j.pocean.2017.11.010
Schmidt et al. 2018	MARINE	42°48'25.6"N	6°04'39.5"E	780	0.5	0.15	NA	NA	NA	0.022368	0.00014912	yes	ttps://doi.org/10.1016/j.pocean.2017.11.010
Schmidt et al. 2018	MARINE	42°48'25.6"N	6°04'39.5"E	780	0.5	0.15	NA	NA	NA	0.101402	0.000676013	yes	ttps://doi.org/10.1016/j.pocean.2017.11.010
Schmidt et al. 2018	MARINE	43°16'04.0"N	5°20'01.0"E	780	0.5	0.15	NA	NA	NA	1.161646	0.007744307	yes	ttps://doi.org/10.1016/j.pocean.2017.11.010
Schmidt et al. 2018	MARINE	43°16'04.0"N	5°20'01.0"E	780	0.5	0.15	NA	NA	NA	0.317626	0.002117507	yes	ttps://doi.org/10.1016/j.pocean.2017.11.010
Schmidt et al. 2018	MARINE	43°18'00.5"N	5°19'17.0"E	780	0.5	0.15	NA	NA	NA	0.017894	0.000119293	yes	ttps://doi.org/10.1016/j.pocean.2017.11.010
Schmidt et al. 2018	MARINE	43°18'00.5"N	5°19'17.0"E	780	0.5	0.15	NA	NA	NA	0.023859	0.00015906	yes	ttps://doi.org/10.1016/j.pocean.2017.11.010
Schmidt et al. 2018	MARINE	43°18'00.5"N	5°19'17.0"E	780	0.5	0.15	NA	NA	NA	0.010438	6.96E-05	yes	ttps://doi.org/10.1016/j.pocean.2017.11.010
Schmidt et al. 2018	MARINE	43°18'00.5"N	5°19'17.0"E	330	0.5	0.15	NA	NA	NA	0.03728	0.000248533	yes	ttps://doi.org/10.1016/j.pocean.2017.11.010
Schmidt et al. 2018	MARINE	43°18'00.5"N	5°19'17.0"E	330	0.5	0.15	NA	NA	NA	0.010438	6.96E-05	yes	ttps://doi.org/10.1016/j.pocean.2017.11.010
Schmidt et al. 2018	MARINE	43°18'00.5"N	5°19'17.0"E	330	0.5	0.15	NA	NA	NA	0.014912	9.94E-05	yes	ttps://doi.org/10.1016/j.pocean.2017.11.010
Schmidt et al. 2018	MARINE	43°18'00.5"N	5°19'17.0"E	330	0.5	0.15	NA	NA	NA	0.026842	0.000178947	yes	ttps://doi.org/10.1016/j.pocean.2017.11.010
Schmidt et al. 2018	MARINE	43°18'00.5"N	5°19'17.0"E	330	0.5	0.15	NA	NA	NA	0.022368	0.00014912	yes	ttps://doi.org/10.1016/j.pocean.2017.11.010
Schmidt et al. 2018	MARINE	43°15'45.9"N	5°17'58.0"E	780	0.5	0.15	NA	NA	NA	0.01193	7.95E-05	yes	ttps://doi.org/10.1016/j.pocean.2017.11.010
Schmidt et al. 2018	MARINE	43°15'45.9"N	5°17'58.0"E	780	0.5	0.15	NA	NA	NA	0.01193	7.95E-05	yes	ttps://doi.org/10.1016/j.pocean.2017.11.010
Schmidt et al. 2018	MARINE	43°15'45.9"N	5°17'58.0"E	780	0.5	0.15	NA	NA	NA	0.008947	5.96E-05	yes	ttps://doi.org/10.1016/j.pocean.2017.11.010
Schmidt et al. 2018	MARINE	43°15'45.9"N	5°17'58.0"E	330	0.5	0.15	NA	NA	NA	0.005965	3.98E-05	yes	ttps://doi.org/10.1016/j.pocean.2017.11.010
Schmidt et al. 2018	MARINE	43°15'45.9"N	5°17'58.0"E	330	0.5	0.15	NA	NA	NA	0.007456	4.97E-05	yes	ttps://doi.org/10.1016/j.pocean.2017.11.010
Schmidt et al. 2018	MARINE	43°15'45.9"N	5°17'58.0"E	330	0.5	0.15	NA	NA	NA	0.007456	4.97E-05	yes	ttps://doi.org/10.1016/j.pocean.2017.11.010
Schmidt et al. 2018	MARINE	43°15'45.9"N	5°17'58.0"E	330	0.5	0.15	NA	NA	NA	0.014912	9.94E-05	yes	ttps://doi.org/10.1016/j.pocean.2017.11.010
Schmidt et al. 2018	MARINE	43°19'15.4"N	4°51'20.5"E	780	0.5	0.15	NA	NA	NA	0.008947	5.96E-05	yes	ttps://doi.org/10.1016/j.pocean.2017.11.010
Schmidt et al. 2018	MARINE	43°19'15.4"N	4°51'20.5"E	780	0.5	0.15	NA	NA	NA	0.061139	0.000407593	yes	ttps://doi.org/10.1016/j.pocean.2017.11.010
Schmidt et al. 2018	MARINE	43°19'15.4"N	4°51'20.5"E	780	0.5	0.15	NA	NA	NA	0.059648	0.000397653	yes	ttps://doi.org/10.1016/j.pocean.2017.11.010
Schmidt et al. 2018	MARINE	43°19'15.4"N	4°51'20.5"E	780	0.5	0.15	NA	NA	NA	0.152103	0.00101402	yes	ttps://doi.org/10.1016/j.pocean.2017.11.010
Schmidt et al. 2018	MARINE	43°19'15.4"N	4°51'20.5"E	780	0.5	0.15	NA	NA	NA	0.399642	0.00266428	yes	ttps://doi.org/10.1016/j.pocean.2017.11.010
Schmidt et al. 2018	MARINE	43°19'15.4"N	4°51'20.5"E	780	0.5	0.15	NA	NA	NA	0.052192	0.000347947	yes	ttps://doi.org/10.1016/j.pocean.2017.11.010
Schmidt et al. 2018	MARINE	43°19'15.4"N	4°51'20.5"E	780	0.5	0.15	NA	NA	NA	0.046227	0.00030818	yes	ttps://doi.org/10.1016/j.pocean.2017.11.010
Schmidt et al. 2018	MARINE	43°19'15.4"N	4°51'20.5"E	780	0.5	0.15	NA	NA	NA	0.099911	0.000666073	yes	ttps://doi.org/10.1016/j.pocean.2017.11.010
Schmidt et al. 2018	MARINE	43°19'15.4"N	4°51'20.5"E	780	0.5	0.15	NA	NA	NA	0.032806	0.000218707	yes	ttps://doi.org/10.1016/j.pocean.2017.11.010
Fossi et al. 2016	MARINE	40.012757	6	200	NA	NA	NA	NA	NA	NA	0.00013	no	https://doi.org/10.1016/j.envpol.2015.11.022
Fossi et al. 2016	MARINE	40.012757	6	200	NA	NA	NA	NA	NA	NA	0.0001	no	https://doi.org/10.1016/j.envpol.2015.11.022
Fossi et al. 2016	MARINE	40.012757	6	200	NA	NA	NA	NA	NA	NA	0.00024	no	https://doi.org/10.1016/j.envpol.2015.11.022
Fossi et al. 2016	MARINE	43.868246	8.574176	200	NA	NA	NA	NA	NA	NA	0.00094	no	https://doi.org/10.1016/j.envpol.2015.11.022
Fossi et al. 2016	MARINE	43.868246	8.574176	200	NA	NA	NA	NA	NA	NA	0.0003	no	https://doi.org/10.1016/j.envpol.2015.11.022
Fossi et al. 2016	MARINE	43.868246	8.574176	200	NA	NA	NA	NA	NA	NA	0.00019	no	https://doi.org/10.1016/j.envpol.2015.11.022
Fossi et al. 2016	MARINE	24.254944	-110.396073	200	NA	NA	NA	NA	NA	NA	0	no	https://doi.org/10.1016/j.envpol.2015.11.022
Fossi et al. 2016	MARINE	24.254944	-110.396073	200	NA	NA	NA	NA	NA	NA	0.00014	no	https://doi.org/10.1016/j.envpol.2015.11.022
Fossi et al. 2012	MARINE	43.868246	8.574176	200	0.57	0.57	NA	NA	NA	NA	0	yes	https://doi.org/10.1016/j.marpolbul.2012.08.013
Fossi et al. 2012	MARINE	43.868246	8.574176	200	0.57	0.57	NA	NA	NA	NA	0.0001	yes	https://doi.org/10.1016/j.marpolbul.2012.08.013
Fossi et al. 2012	MARINE	43.868246	8.574176	200	0.57	0.57	NA	NA	NA	NA	0.0001	yes	https://doi.org/10.1016/j.marpolbul.2012.08.013
Fossi et al. 2012	MARINE	43.868246	8.574176	200	0.57	0.57	NA	NA	NA	NA	0	yes	https://doi.org/10.1016/j.marpolbul.2012.08.013
Fossi et al. 2012	MARINE	43.868246	8.574176	200	0.57	0.57	NA	NA	NA	NA	0	yes	https://doi.org/10.1016/j.marpolbul.2012.08.013
Fossi et al. 2012	MARINE	43.868246	8.574176	200	0.57	0.57	NA	NA	NA	NA	0.00005	yes	https://doi.org/10.1016/j.marpolbul.2012.08.013
Fossi et al. 2012	MARINE	43.868246	8.574176	200	0.57	0.57	NA	NA	NA	NA	0	yes	https://doi.org/10.1016/j.marpolbul.2012.08.013
Fossi et al. 2012	MARINE	43.868246	8.574176	200	0.57	0.57	NA	NA	NA	NA	0	yes	https://doi.org/10.1016/j.marpolbul.2012.08.013
Fossi et al. 2012	MARINE	43.868246	8.574176	200	0.57	0.57	NA	NA	NA	NA	0.00135	yes	https://doi.org/10.1016/j.marpolbul.2012.08.013
Fossi et al. 2012	MARINE	43.868246	8.574176	200	0.57	0.57	NA	NA	NA	NA	0.0005	yes	https://doi.org/10.1016/j.marpolbul.2012.08.013
Fossi et al. 2012	MARINE	43.868246	8.574176	200	0.57	0.57	NA	NA	NA	NA	0.00033	yes	https://doi.org/10.1016/j.marpolbul.2012.08.013
Fossi et al. 2012	MARINE	43.868246	8.574176	200	0.57	0.57	NA	NA	NA	NA	0.00967	yes	https://doi.org/10.1016/j.marpolbul.2012.08.013
Fossi et al. 2012	MARINE	43.868246	8.574176	200	0.57	0.57	NA	NA	NA	NA	0.00004	yes	https://doi.org/10.1016/j.marpolbul.2012.08.013
Fossi et al. 2012	MARINE	43.868246	8.574176	200	0.57	0.57	NA	NA	NA	NA	0.00095	yes	https://doi.org/10.1016/j.marpolbul.2012.08.013
Fossi et al. 2012	MARINE	40.012757	6	200	0.57	0.57	NA	NA	NA	NA	0	yes	https://doi.org/10.1016/j.marpolbul.2012.08.013
Fossi et al. 2012	MARINE	40.012757	6	200	0.57	0.57	NA	NA	NA	NA	0.00083	yes	https://doi.org/10.1016/j.marpolbul.2012.08.013
Fossi et al. 2012	MARINE	40.012757	6	200	0.57	0.57	NA	NA	NA	NA	0.00011	yes	https://doi.org/10.1016/j.marpolbul.2012.08.013
Fossi et al. 2012	MARINE	40.012757	6	200	0.57	0.57	NA	NA	NA	NA	0	yes	https://doi.org/10.1016/j.marpolbul.2012.08.013
Fossi et al. 2012	MARINE	40.012757	6	200	0.57	0.57	NA	NA	NA	NA	0.00003	yes	https://doi.org/10.1016/j.marpolbul.2012.08.013
Fossi et al. 2012	MARINE	40.012757	6	200	0.57	0.57	NA	NA	NA	NA	0.00024	yes	https://doi.org/10.1016/j.marpolbul.2012.08.013
Fossi et al. 2012	MARINE	40.012757	6	200	0.57	0.57	NA	NA	NA	NA	0	yes	https://doi.org/10.1016/j.marpolbul.2012.08.013
Fossi et al. 2012	MARINE	40.012757	6	200	0.57	0.57	NA	NA	NA	NA	0	yes	https://doi.org/10.1016/j.marpolbul.2012.08.013
Fossi et al. 2012	MARINE	40.012757	6	200	0.57	0.57	NA	NA	NA	NA	0	yes	https://doi.org/10.1016/j.marpolbul.2012.08.013
Ruiz-Orejón et al. 2016	MARINE	N39°53.840"	E3°12.100"	333	0.6	0.25	NA	NA	NA	0.122284	0.000489136	yes	https://doi.org/10.1016/j.marenvres.2016.08.001
Ruiz-Orejón et al. 2016	MARINE	N39°49.370"	E3°32.370"	333	0.6	0.25	NA	NA	NA	0.209383	0.000837532	yes	https://doi.org/10.1016/j.marenvres.2016.08.001
Ruiz-Orejón et al. 2016	MARINE	N39°46.280"	E3°59.380"	333	0.6	0.25	NA	NA	NA	0.035397	0.000141588	yes	https://doi.org/10.1016/j.marenvres.2016.08.001
Ruiz-Orejón et al. 2016	MARINE	N39°32.350"	E5°51.300"	333	0.6	0.25	NA	NA	NA	0.016799	0.000067196	yes	https://doi.org/10.1016/j.marenvres.2016.08.001
Ruiz-Orejón et al. 2016	MARINE	N39°26.400"	E6°26.200"	333	0.6	0.25	NA	NA	NA	0.008999	0.000035996	yes	https://doi.org/10.1016/j.marenvres.2016.08.001
Ruiz-Orejón et al. 2016	MARINE	N39°17.500"	E7°00.500"	333	0.6	0.25	NA	NA	NA	0.018599	0.000074396	yes	https://doi.org/10.1016/j.marenvres.2016.08.001
Ruiz-Orejón et al. 2016	MARINE	N39°11.680"	E7°22.000"	333	0.6	0.25	NA	NA	NA	0.017399	0.000069596	yes	https://doi.org/10.1016/j.marenvres.2016.08.001
Ruiz-Orejón et al. 2016	MARINE	N38°55.718"	E11°43.714"	333	0.6	0.25	NA	NA	NA	0.011313	0.000045252	yes	https://doi.org/10.1016/j.marenvres.2016.08.001
Ruiz-Orejón et al. 2016	MARINE	N38°43.730"	E13°04.286"	333	0.6	0.25	NA	NA	NA	0.029398	0.000117592	yes	https://doi.org/10.1016/j.marenvres.2016.08.001
Ruiz-Orejón et al. 2016	MARINE	N38°40.650"	E13°25.400"	333	0.6	0.25	NA	NA	NA	0.032997	0.000131988	yes	https://doi.org/10.1016/j.marenvres.2016.08.001
Ruiz-Orejón et al. 2016	MARINE	N38°37.100"	E13°59.800"	333	0.6	0.25	NA	NA	NA	0.090593	0.000362372	yes	https://doi.org/10.1016/j.marenvres.2016.08.001
Ruiz-Orejón et al. 2016	MARINE	N38°33.175"	E14°34.361"	333	0.6	0.25	NA	NA	NA	0.031797	0.000127188	yes	https://doi.org/10.1016/j.marenvres.2016.08.001
Ruiz-Orejón et al. 2016	MARINE	N38°27.741"	E15°02.142"	333	0.6	0.25	NA	NA	NA	0.044996	0.000179984	yes	https://doi.org/10.1016/j.marenvres.2016.08.001
Ruiz-Orejón et al. 2016	MARINE	N38°07.830"	E15°35.340"	333	0.6	0.25	NA	NA	NA	0.028198	0.000112792	yes	https://doi.org/10.1016/j.marenvres.2016.08.001
Ruiz-Orejón et al. 2016	MARINE	N38°18.038"	E16°41.966"	333	0.6	0.25	NA	NA	NA	0.238781	0.000955124	yes	https://doi.org/10.1016/j.marenvres.2016.08.001
Ruiz-Orejón et al. 2016	MARINE	N38°38.500"	E17°03.675"	333	0.6	0.25	NA	NA	NA	0.170986	0.000683944	yes	https://doi.org/10.1016/j.marenvres.2016.08.001
Ruiz-Orejón et al. 2016	MARINE	N38°50.620"	E17°19.330"	333	0.6	0.25	NA	NA	NA	0.152388	0.000609552	yes	https://doi.org/10.1016/j.marenvres.2016.08.001
Ruiz-Orejón et al. 2016	MARINE	N39°01.700"	E17°31.820"	333	0.6	0.25	NA	NA	NA	0.016199	0.000064796	yes	https://doi.org/10.1016/j.marenvres.2016.08.001
Ruiz-Orejón et al. 2016	MARINE	N40°43.607"	E17°59.168"	333	0.6	0.25	NA	NA	NA	0.231582	0.000926328	yes	https://doi.org/10.1016/j.marenvres.2016.08.001
Ruiz-Orejón et al. 2016	MARINE	N40°48.759"	E17°45.942"	333	0.6	0.25	NA	NA	NA	0.137989	0.000551956	yes	https://doi.org/10.1016/j.marenvres.2016.08.001
Ruiz-Orejón et al. 2016	MARINE	N40°54.764"	E17°31.121"	333	0.6	0.25	NA	NA	NA	0.982121	0.003928484	yes	https://doi.org/10.1016/j.marenvres.2016.08.001
Ruiz-Orejón et al. 2016	MARINE	N42°01.200"	E16°06.625"	333	0.6	0.25	NA	NA	NA	0.437965	0.00175186	yes	https://doi.org/10.1016/j.marenvres.2016.08.001
Ruiz-Orejón et al. 2016	MARINE	N42°07.510"	E15°42.363"	333	0.6	0.25	NA	NA	NA	0.015599	0.000062396	yes	https://doi.org/10.1016/j.marenvres.2016.08.001
Ruiz-Orejón et al. 2016	MARINE	N42°07.620"	E15°28.010"	333	0.6	0.25	NA	NA	NA	0.047996	0.000191984	yes	https://doi.org/10.1016/j.marenvres.2016.08.001
[truncated: 234 more rows]
