# Supplementary material for: Microplastics and anthropogenic fibre concentrations in lakes reflect surrounding land use
Source: PLoS Biol. 2021 Sep 14;19(9):e3001389. doi: 10.1371/journal.pbio.3001389 (PMC8439457; doi:10.1371/journal.pbio.3001389)
Supplement: S2 Data — (TXT) [file pbio.3001389.s006.txt]

# S2 Data. Predictors of microparticle concentrations in European lakes.
# Accompanies: Tanentzap et al. Microplastics and anthropogenic fibre concentrations in lakes reflect surrounding land use. PLOS Biology. Please cite if re-use.
# minimum reproducible dataset to fit model shown in Fig. 2 of Main Text with R code in S3 Data.
# totalMP = number of microparticles detected in each sample as described in Methods.
# mwi = monthly mismanaged waste input into each lake estimated using model of Lebreton et al. 2013 Nat Comms that was summed over water residence time (tonnes).
# forest_cov = forest cover (%) in catchment of each lake from CORINE Land Cover 2018 image.
# total_resp = total respiration (ug C / day) estimated from incubations of lake water as described in Main Text.
# human_cov = urban land cover (%) in catchment of each lake from CORINE Land Cover 2018 image.
# slope_short = spectral slope of UV absorption in lake water from 275 to 295 nm after Helms et al. 2008 L&O.
# generated_load = total amount of water filtered in 2018 by wastewater treatment works in each lake catchment estimated from the UWWTD database.
totalMP	mwi	forest_cov	total_resp	human_cov	slope_short	generated_load
6	0.213703226	0.51342555	0	0.135882832	0.025081483	0
1	34.75516129	0.545640809	0	0.131482266	0.024904484	0
0	0.041	0.592555331	7.721709598	0.044265594	0.018394246	0
0	0.394182796	0.667955025	2.754249997	0.098032326	0.016500999	0
2	7.832183871	0.592951228	1.216457094	0.034531862	0.022845771	49950
3	0.008709677	0.30941623	0	0.005693114	0.015781215	0
1	0.008155914	0.245065099	0	0.008399832	0.01500893	0
0	325.5234194	0.051930274	0	0.072377286	0.02041009	5239
2	1.720612903	0.413307431	0	0.003885381	0.012287534	0
8	177.6182627	0.20509889	0	0.007481323	0.008202144	12322.6061
2	0.029470968	0.185244841	0	0.036923803	0.017384408	75145
9	0	0.156866326	0	0	0.018410742	0
15	51.469	0.43031836	0	0.049802463	0.0205497	67500
6	0	0.854910714	0	0	0.025062009	0
0	0.000741935	0.402927121	0.008536841	0	0.016483188	0
4	23.75341935	0.374474895	3.637237955	0.038907782	0.014144921	0
52	4230.873103	0.490740582	0	0.054687827	0.015908642	538833.78
2	0	0.125017618	0	0	0.007461745	0
1	0	0.747572816	0	0	0.015481672	0
3	0	0.145109135	0	0	0.017138561	0
2	0	0	0	0	0.013945833	0
12	0	0	0	0	0.020924983	0
4	0	0.906122449	0	0	0.02428321	0
5	0.059864516	0.520351214	1.187779548	0.000484341	0.014698275	0
7	0	0.594416704	0	0.003858375	0.017350224	0
14	0	0.034190205	0.080388075	0	0.014913972	0
3	0	0.161290323	32.75374092	0.048387097	0.025023283	0
2	0.323470968	0.714285714	0	0.198660714	0.01342598	0
1	0	0.879032258	0	0	0.016824451	0
3	0	0.960567823	0	0	0.020763756	0
5	0	0.807371857	0.20905025	0	0.015527784	0
3	0	0.792253521	0	0	0.023768251	0
1	0	1	0	0	0.016327981	0
0	38.70612903	0.543957825	0	0.015548203	0.018687146	746700
0	0	0.863076923	0.353257868	0	0.018747201	0
2	589.1722258	0.593096374	0.435532245	0.027911845	0.020558203	903000
3	0	0.988732395	0	0.002816901	0.019529377	0
0	0	0.68852459	0.980368777	0	0.018155364	0
0	0.2541	0.685485272	0	0.00865093	0.013491297	309400
0	0	0.85013624	0	0	0.018359732	0
1	0	0.887650086	0	0	0.013849748	0
0	0	0.79245283	0	0	0.014442371	0
2	0	0.828647333	0	0	0.014494946	0
3	0	0.95431472	0	0	0.020256429	0
10	0	0.858938548	0.354259538	0	0.020386243	0
0	0	0.760448522	0.502178644	0	0.021375547	0
1	0	0.193998868	0	0	0.014345964	0
6	209.8012903	0.464465792	0.430280928	0.003279802	0.015990192	108300
9	0.026	0.770940171	0	0.112820513	0.017210976	0
2	0	0.807549021	0	0	0.014229464	0
3	0.001174194	0.446579754	0.116268574	0.000314364	0.00986419	0
3	0.024064516	0.445246761	0	0.000390545	0.011527181	2800
4	0.005266667	0.592163543	1.124900351	0	0.015016641	0
2	0	0.983856503	0	0	0.014546643	0
2	0	0.867353509	1.246716035	0	0.012330801	0
12	0	0.174655191	0	0	0.015375199	0
1	0	0.671306006	0	0	0.014966822	0
1	0	0.977272728	0.03839423	0	0.015975641	0
2	0	0.776636225	0.014014287	0	0.017425059	0
5	0	0.225092274	0	0.000107473	0.043153985	5500
2	0	0.084522873	0	0	0.012481269	0
2	0	0.66008286	1.274221034	0	0.017126066	0
5	0	0.954397394	0	0	0.014327918	0
4	4567.333533	0.255546127	6.315087171	0.032465473	0.017549809	0
3	30.37791613	0.201344959	3.204724566	0.012761978	0.277848302	0
4	100.0572043	0.21212723	1.622956836	0.019843232	0.932672342	0
3	1446.110806	0.334893265	0	0.060770043	0.021557824	4563
