# Supplementary material for: Microplastics and anthropogenic fibre concentrations in lakes reflect surrounding land use
Source: PLoS Biol. 2021 Sep 14;19(9):e3001389. doi: 10.1371/journal.pbio.3001389 (PMC8439457; doi:10.1371/journal.pbio.3001389)
Supplement: S4 Data — (TXT) [file pbio.3001389.s008.txt]

# S4 Data. Per capita waste generation and gross domestic product in Europe.
# Accompanies: Tanentzap et al. Microplastics and anthropogenic fibre concentrations in lakes reflect surrounding land use. PLOS Biology. Please cite if re-use.
# Data were compiled from Eurostat (https://ec.europa.eu/eurostat) as described in caption of S2 Fig.
# Each REGION in each COUNTRY was defined by level 2 Nomenclature of Territorial Units for Statistics used by the European Union.
# We then used public statistics described in the caoption of S2 Fig. to calculate waste generation (tonnes) per capita (=PERCAPITA_WASTE).
# We also collated gross domestic product (= REGIONAL_GDP_PERCAPITA), expressed as a percentage of the EU27 average in 2020, calcualted in purchasing power standards
#
#
#
#
region	country	percapita_waste	regional_GDP_percapita
Région de Bruxelles-Capitale/Brussels Hoofdstedelijk Gewest	Belgium	0.384515039	218
Prov. Antwerpen	Belgium	0.439151453	142
Prov. Limburg (BE)	Belgium	0.481412233	98
Prov. Oost-Vlaanderen	Belgium	0.456110696	111
Prov. Vlaams-Brabant	Belgium	0.397304578	130
Prov. West-Vlaanderen	Belgium	0.484793389	117
Prov. Brabant wallon	Belgium	0.421285974	134
Prov. Hainaut	Belgium	0.431798296	77
Prov. Liège	Belgium	0.40550096	87
Prov. Luxembourg (BE)	Belgium	0.567251251	75
Prov. Namur	Belgium	0.402429467	84
Severozapaden	Bulgaria	0.321308422	29
Severen tsentralen	Bulgaria	0.441515056	32
Severoiztochen	Bulgaria	0.481883476	38
Yugoiztochen	Bulgaria	0.476236895	39
Yugozapaden	Bulgaria	0.434414557	75
Yuzhen tsentralen	Bulgaria	0.423618668	32
Praha	Czechia	0.302996519	190
Strední Cechy	Czechia	0.373311679	76
Jihozápad	Czechia	0.274977714	74
Severozápad	Czechia	0.31616585	63
Severovýchod	Czechia	0.279970557	68
Jihovýchod	Czechia	0.296656203	79
Strední Morava	Czechia	0.302480531	68
Moravskoslezsko	Czechia	0.316092751	69
Stuttgart	Germany	0.439663104	163
Karlsruhe	Germany	0.472311752	140
Freiburg	Germany	0.457236142	121
Tübingen	Germany	0.399011638	135
Oberbayern	Germany	0.446774642	181
Niederbayern	Germany	0.468398743	122
Oberpfalz	Germany	0.452668464	129
Oberfranken	Germany	0.532723283	115
Mittelfranken	Germany	0.482715784	138
Unterfranken	Germany	0.515747919	126
Schwaben	Germany	0.488130306	124
Berlin	Germany	0.411706252	119
Brandenburg	Germany	0.393221341	89
Bremen	Germany	0.438319176	157
Hamburg	Germany	0.455522548	208
Darmstadt	Germany	0.457458641	165
Gießen	Germany	0.463510858	106
Kassel	Germany	0.482766597	114
Mecklenburg-Vorpommern	Germany	0.42622539	84
Braunschweig	Germany	0.480588774	142
Hannover	Germany	0.542595436	120
Lüneburg	Germany	0.48316712	87
Weser-Ems	Germany	0.494716864	110
Düsseldorf	Germany	0.476121031	131
Köln	Germany	0.47658525	132
Münster	Germany	0.489194873	104
Detmold	Germany	0.400066159	118
Arnsberg	Germany	0.444831385	109
Koblenz	Germany	0.512180632	103
Trier	Germany	0.504158877	97
Rheinhessen-Pfalz	Germany	0.513440548	120
Saarland	Germany	0.490401665	114
Dresden	Germany	0.323756378	93
Chemnitz	Germany	0.30759149	86
Leipzig	Germany	0.336782218	101
Sachsen-Anhalt	Germany	0.446845679	88
Schleswig-Holstein	Germany	0.472219975	102
Thüringen	Germany	0.406181178	88
Galicia	Spain_2012	0.396029317	81
Principado de Asturias	Spain_2012	0.478270664	82
Cantabria	Spain_2012	0.503812567	85
País Vasco	Spain_2012	0.480991406	118
Comunidad Foral de Navarra	Spain_2012	0.440521614	112
La Rioja	Spain_2012	0.388034311	98
Aragón	Spain_2012	0.406844138	98
Comunidad de Madrid	Spain_2012	0.373834219	125
Castilla y León	Spain_2012	0.418550766	86
Castilla-la Mancha	Spain_2012	0.434700026	73
Extremadura	Spain_2012	0.439920459	64
Cataluña	Spain_2012	0.471606686	107
Comunitat Valenciana	Spain_2012	0.424370964	79
Illes Balears	Spain_2012	0.710165665	97
Andalucía	Spain_2012	0.55966058	68
Región de Murcia	Spain_2012	0.437991005	75
Canarias	Spain_2012	0.613632812	77
Jadranska Hrvatska	Croatia	0.548270212	58
Kontinentalna Hrvatska (NUTS 2016)	Croatia	0.343278784	62
Piemonte	Italy	0.458060398	106
Valle d'Aosta/Vallée d'Aoste	Italy	0.567801383	137
Liguria	Italy	0.568573668	108
Lombardia	Italy	0.469107997	132
Provincia Autonoma di Bolzano/Bozen	Italy	0.471993187	160
Provincia Autonoma di Trento	Italy	0.48064521	136
Veneto	Italy	0.45324879	111
Friuli-Venezia Giulia	Italy	0.446957917	107
Emilia-Romagna	Italy	0.635136095	121
Toscana	Italy	0.604978082	107
Umbria	Italy	0.530071459	90
Marche	Italy	0.494539383	94
Lazio	Italy	0.56868329	119
Abruzzo	Italy	0.457155657	89
Molise	Italy	0.395990311	73
Campania	Italy	0.441171628	65
Puglia	Italy	0.475974764	65
Basilicata	Italy	0.360087054	77
Calabria	Italy	0.42533645	61
Sicilia	Italy	0.478230504	64
Sardegna	Italy	0.452316203	73
Közép-Dunántúl	Hungary	0.47580387	61
Nyugat-Dunántúl	Hungary	0.311404181	70
Dél-Dunántúl	Hungary	0.314695519	47
Észak-Magyarország	Hungary	0.338763167	42
Észak-Alföld	Hungary	0.539831133	43
Dél-Alföld	Hungary	0.296463213	48
Groningen	Netherlands	0.581050532	167
Friesland (NL)	Netherlands	0.615278065	97
Drenthe	Netherlands	0.655211688	99
Overijssel	Netherlands	0.509062185	111
Gelderland	Netherlands	0.691539946	113
Flevoland	Netherlands	0.486897684	100
Utrecht	Netherlands	0.513934862	169
Noord-Holland	Netherlands	0.511691077	172
Zuid-Holland	Netherlands	0.502815006	139
Zeeland	Netherlands	0.658659536	107
Noord-Brabant	Netherlands	0.544716312	133
Limburg (NL)	Netherlands	0.492917761	115
Burgenland (AT)	Austria	0.539396075	91
Niederösterreich	Austria	0.630881655	108
Wien	Austria	0.611585037	165
Kärnten	Austria	0.508035494	112
Steiermark	Austria	0.518435206	119
Oberösterreich	Austria	0.597018818	136
Salzburg	Austria	0.588759499	157
Tirol	Austria	0.608433163	140
Vorarlberg	Austria	0.426351908	141
Lódzkie (NUTS 2013)	Poland	0.2965311	63
Mazowieckie (NUTS 2013)	Poland	0.69763147	57
Malopolskie	Poland	0.260206316	60
Slaskie	Poland	0.343895442	70
Lubelskie (NUTS 2013)	Poland	0.221517579	48
Podkarpackie (NUTS 2013)	Poland	0.227914335	48
Swietokrzyskie (NUTS 2013)	Poland	0.166036067	49
Podlaskie (NUTS 2013)	Poland	0.281634429	49
Wielkopolskie	Poland	0.323243306	72
Zachodniopomorskie	Poland	0.344154235	56
Lubuskie	Poland	0.332560841	56
Dolnoslaskie	Poland	0.317719238	75
Opolskie	Poland	0.293624187	54
Kujawsko-Pomorskie	Poland	0.298139343	55
Warminsko-Mazurskie	Poland	0.290610051	48
Pomorskie	Poland	0.325321921	65
Norte	Portugal	0.403790375	64
Algarve	Portugal	0.742748487	78
Centro (PT)	Portugal	0.393290293	66
Área Metropolitana de Lisboa	Portugal	0.456856898	106
Alentejo	Portugal	0.481875894	70
Região Autónoma dos Açores (PT)	Portugal	0.514201229	70
Região Autónoma da Madeira (PT)	Portugal	0.409250031	75
Nord-Vest	Romania_2012	0.236670366	47
Centru	Romania_2012	0.348877085	52
Nord-Est	Romania_2012	0.276089108	34
Sud-Est	Romania_2012	0.406044756	47
Sud - Muntenia	Romania_2012	0.36854356	41
Bucuresti - Ilfov	Romania_2012	0.309077898	127
Sud-Vest Oltenia	Romania_2012	0.540710832	41
Vest	Romania_2012	0.330038187	58
Vzhodna Slovenija (NUTS 2010)	Slovenia	0.38738678	69
Zahodna Slovenija (NUTS 2010)	Slovenia	0.445444836	99
Bratislavský kraj	Slovakia	0.406670997	196
Západné Slovensko	Slovakia	0.344076826	72
Stredné Slovensko	Slovakia	0.274237716	61
Východné Slovensko	Slovakia	0.243997947	53
Oslo og Akershus (statistical region 2016)	Norway	0.398197192	196
Innlandet	Norway	0.50010172	104
Sør-Østlandet (statistical region 2016)	Norway	0.496316442	109
Agder og Rogaland (statistical region 2016)	Norway	0.458445594	151
Vestlandet (statistical region 2016)	Norway	0.450828527	148
Trøndelag	Norway	0.439391329	129
Nord-Norge	Norway	0.404859446	122
Istanbul	Turkey_2012	0.42481695	NA
Tekirdag, Edirne, Kirklareli	Turkey_2012	0.654820011	NA
Balikesir, Çanakkale	Turkey_2012	0.695469957	NA
Izmir	Turkey_2012	0.475927523	NA
Aydin, Denizli, Mugla	Turkey_2012	0.64079041	NA
Manisa, Afyonkarahisar, Kütahya, Usak	Turkey_2012	0.571094511	NA
Bursa, Eskisehir, Bilecik	Turkey_2012	0.397127137	NA
Kocaeli, Sakarya, Düzce, Bolu, Yalova	Turkey_2012	0.504565266	NA
Ankara	Turkey_2012	0.400377616	NA
Konya, Karaman	Turkey_2012	0.443907672	NA
Antalya, Isparta, Burdur	Turkey_2012	0.576559974	NA
Adana, Mersin	Turkey_2012	0.399910492	NA
Hatay, Kahramanmaras, Osmaniye	Turkey_2012	0.42582186	NA
Kirikkale, Aksaray, Nigde, Nevsehir, Kirsehir	Turkey_2012	0.474764674	NA
Kayseri, Sivas, Yozgat	Turkey_2012	0.45599665	NA
Zonguldak, Karabük, Bartin	Turkey_2012	0.643143305	NA
Kastamonu, Çankiri, Sinop	Turkey_2012	0.859192672	NA
Samsun, Tokat, Çorum, Amasya	Turkey_2012	0.581101195	NA
Trabzon, Ordu, Giresun, Rize, Artvin, Gümüshane	Turkey_2012	0.524795016	NA
Erzurum, Erzincan, Bayburt	Turkey_2012	0.568007504	NA
Agri, Kars, Igdir, Ardahan	Turkey_2012	0.882648191	NA
Malatya, Elazig, Bingöl, Tunceli	Turkey_2012	0.583489224	NA
Van, Mus, Bitlis, Hakkari	Turkey_2012	0.701769471	NA
Gaziantep, Adiyaman, Kilis	Turkey_2012	0.416896553	NA
Sanliurfa, Diyarbakir	Turkey_2012	0.620147029	NA
Mardin, Batman, Sirnak, Siirt	Turkey_2012	0.524419127	NA
